# Supplementary material for: Circadian rhythm profiles derived from accelerometer measures of the sleep-wake cycle in two cohort studies
Source: Nat Commun. 2025 Dec 13;16:11357. doi: 10.1038/s41467-025-66407-2 (PMC12727707; doi:10.1038/s41467-025-66407-2)
Supplement: Supplementary file 4 — Source Data [file 41467_2025_66407_MOESM4_ESM.xlsx]

## Sheet: Figure 1 - WII
	relativeamplitude	cosinormesor	cosinoramplitude	cosinorr2	is	iv	sbduration	numberofboutsinsb	meandurationsbbouts	tpard	lipaduration	mvpaduration	numberofboutsinlipa	numberofboutsinmvpa	meandurationlipabouts	meandurationmvpabouts	tprad	m10value	meanaccelerationduringwaking	igintercept	igslope	durationsleepwindow	sleepefficiency	durationsleepbouts	tpwsn	accelerationduringsleep	numbersleepbouts	l5value	tpswn	durationwake	durationwakebouts	sleeponset	sleepoffset	m10timing	l5timing	cosinoracrotime
relativeamplitude	1	0.384002463131192	0.837243781039593	0.703572324194147	0.455252591859025	-0.549966509092486	-0.635772821644665	0.391491027481314	-0.564098318869105	-0.641349223022483	0.509559391823968	0.605076673469021	0.54410282356992	0.586087173330783	0.285700946487731	0.313864328319838	0.518438963943261	0.687019963676547	0.670361020056881	-0.5336504534344	0.62519464526036	0.267770270247892	0.284978145182722	0.115485696196808	0.297452339230754	-0.413366632563132	-0.0384716161069935	-0.567847592228358	-0.151127741694156	-0.255608212015696	-0.350485686160608	-0.129387461748454	-0.0256307827904383	-0.137997620384247	0.0148698413993807	-0.0382639109590876
cosinormesor	0.384002463131192	1	0.559134280838967	0.447945296865237	0.413897906988296	-0.477267965750822	-0.67186802083627	0.714412614985118	-0.679405136253636	-0.616885106901955	0.826319554723331	0.660625712873909	0.858652446160561	0.713628669377379	0.423813257954315	0.146077944732301	0.802511459561508	0.78037033653871	0.827548654456887	-0.35502573476037	0.528004416258173	-0.269468470332412	-0.087952869482127	-0.122862167443893	-0.0367207700082913	0.31157677273317	0.0163045846521305	0.407713585521184	0.121277799787416	0.0219596880663416	0.0265888596829873	0.0460598877340134	-0.197032368571258	-0.0613438312650188	-0.0412875549446517	0.0764438799098327
cosinoramplitude	0.837243781039593	0.559134280838967	1	0.927718551297847	0.601838092053919	-0.665353482938037	-0.763071166594047	0.510188866983299	-0.615120468497805	-0.617427498503416	0.670559095964274	0.59982424277955	0.672753648403113	0.630131834818979	0.398663533100289	0.182574954839028	0.686932831366767	0.751147466779811	0.738275374054675	-0.408250965764535	0.530813914009177	0.201270081889622	0.154016862822047	0.0315559454557465	0.173214437200313	-0.280700066561312	0.0338445904648605	-0.31215378108727	-0.06039384100569	-0.123179167683967	-0.212760470464009	-0.177412498016803	-0.0550877868360277	-0.112341202713295	-0.0586182857180484	-0.0197306848371616
cosinorr2	0.703572324194147	0.447945296865237	0.927718551297847	1	0.577466113273486	-0.608822917810719	-0.623199972382494	0.440966212360471	-0.500120689611581	-0.409797701179453	0.55328897620679	0.355774888102289	0.53159229914781	0.408050429565523	0.357518297914289	0.0626260749948022	0.58400480321401	0.542455455291194	0.524529824187497	-0.222081255267094	0.319108692582773	0.237552588623359	0.129174236542333	0.03251964316656	0.133418497075963	-0.281006255503929	0.0505039223669492	-0.349555411739389	-0.0577236615188047	-0.0855386768085875	-0.175679684788617	-0.206802396249709	-0.0260976969918795	-0.103463704060121	-0.0656699256120652	-0.0189113371893153
is	0.455252591859025	0.413897906988296	0.601838092053919	0.577466113273486	1	-0.482676739373456	-0.565133882035639	0.385956252376342	-0.463041345543868	-0.428789231343913	0.527909451108405	0.354996904113962	0.494721831144888	0.424115812255913	0.367187333320466	0.0255628589373433	0.517387755131537	0.482569394850554	0.468738639695165	-0.239910098648793	0.340056740206674	0.131675055661724	0.067323848123295	0.0115313948715513	0.0993018017334901	0.00961652793013692	0.0460631632993501	-0.0612609422676807	-0.0150225808251394	-0.045653436491877	-0.114109698367788	-0.205165762755001	-0.101898419097627	-0.285773793325327	-0.106041421999722	-0.250887477430478
iv	-0.549966509092486	-0.477267965750822	-0.665353482938037	-0.608822917810719	-0.482676739373456	1	0.588852366026174	-0.413883642268774	0.493683316392217	0.506608574180701	-0.537559205005733	-0.460492228498428	-0.539728568434856	-0.503667338284714	-0.326191180547638	-0.123239039713352	-0.538732367193087	-0.59772472339498	-0.561975816275987	0.29666788686093	-0.391998639769962	-0.0857943245500437	-0.0372976602354908	0.046755377371628	-0.0848015319053812	-0.0218877090552472	-0.0865580729901094	0.0470936460218739	-0.036259736021674	0.0234489629567952	0.113093655817559	0.117959736318606	0.0471906315816573	0.096988507306898	0.0512726697396599	0.116862192205318
sbduration	-0.635772821644665	-0.67186802083627	-0.763071166594047	-0.623199972382494	-0.565133882035639	0.588852366026174	1	-0.507932558925734	0.665732214082725	0.729640037809272	-0.77560957064216	-0.655774861903282	-0.721248925100345	-0.730811158452222	-0.534367245186447	-0.122500110229985	-0.798176454835551	-0.764242689144809	-0.824550900924188	0.479051802235136	-0.594638772664702	-0.317537942794975	-0.0248617220077027	0.0450140764460675	-0.0694645004801224	-0.0609903436343379	-0.206457457289439	0.00765334711156116	-0.0454500901406997	-0.068402628422627	0.105291707378482	0.264837625486672	-0.0827416881929916	0.0222218001612157	0.0109377341375325	-0.0287411835256264
numberofboutsinsb	0.391491027481314	0.714412614985118	0.510188866983299	0.440966212360471	0.385956252376342	-0.413883642268774	-0.507932558925734	1	-0.80648044526662	-0.258444799253657	0.782490808936832	0.26923844691553	0.906392576237153	0.406043827498806	0.27230480218989	-0.0840701210806275	0.89895550369757	0.467925664906342	0.526177713504368	-0.13047346580802	0.298021413790574	-0.182690201334381	0.00900489443200963	-0.0492777682848382	0.0285476093133945	0.0285831373387349	-0.0387351764375021	0.153529982958575	0.0324082583133086	-0.0632167646314328	-0.0479266665015476	0.047841964686794	-0.164100227005166	-0.0490207187781993	-0.0200653012873802	0.105270879127985
meandurationsbbouts	-0.564098318869105	-0.679405136253636	-0.615120468497805	-0.500120689611581	-0.463041345543868	0.493683316392217	0.665732214082725	-0.80648044526662	1	0.501136244054609	-0.742860774863283	-0.417076694424894	-0.820380235109636	-0.512442956438495	-0.367291621016383	-0.0352809491190114	-0.7931972237586	-0.582250983884794	-0.625981220862325	0.348501143400531	-0.511214473972086	-0.0152260721476584	-0.0327276506287308	0.0535196107162161	-0.0637443287907121	-0.0453323943283541	-0.0544293596226844	-0.0827980201834549	-0.0344664514591978	0.0362479213048465	0.104129533940824	0.0811164976663661	0.0870748618591321	0.0668547642667304	0.0158032069771069	-0.0434241466881979
tpard	-0.641349223022483	-0.616885106901955	-0.617427498503416	-0.409797701179453	-0.428789231343913	0.506608574180701	0.729640037809272	-0.258444799253657	0.501136244054609	1	-0.665682676028598	-0.761507866563323	-0.557863622586181	-0.777224946900766	-0.619969901925782	-0.318519942666331	-0.482196848291763	-0.783053222893087	-0.779036675147435	0.596100230325166	-0.728125201720764	-0.002336678787467	-0.0560525673250278	0.0433680897832146	-0.10943808415912	-0.0489208609345412	-0.0385040328561826	-0.0551151210265124	-0.0275564615492128	0.0673981487636572	0.133079937290665	0.0614991612405599	0.0993750641125936	0.0973792996277658	0.0386402656954589	0.0682094532556941
lipaduration	0.509559391823968	0.826319554723331	0.670559095964274	0.55328897620679	0.527909451108405	-0.537559205005733	-0.77560957064216	0.782490808936832	-0.742860774863283	-0.665682676028598	1	0.479305184700634	0.903352555406404	0.653382517667789	0.717749727904643	-0.0719302232717295	0.898284810898738	0.678291725207121	0.72781384033972	-0.225528481018317	0.416320611670135	-0.129573471944705	0.0130575569829151	-0.0547811848877146	0.0398390639611599	0.0496761472656365	-0.00931702641057192	0.155458455365176	0.0367945473086057	-0.0524794929118941	-0.0597999489642713	-0.0156181631760621	-0.169403042643506	-0.0908452146856385	-0.0484532823027441	0.0301240156589553
mvpaduration	0.605076673469021	0.660625712873909	0.59982424277955	0.355774888102289	0.354996904113962	-0.460492228498428	-0.655774861903282	0.26923844691553	-0.417076694424894	-0.761507866563323	0.479305184700634	1	0.579944901614568	0.888824455597453	0.123554755557825	0.509595963497453	0.488501251067446	0.903558739401052	0.898922721288884	-0.669955824988172	0.771403677860661	-0.0530445385930472	0.0484790290850934	-0.0423700168519679	0.112067929173355	0.0564329617901467	0.0226826148973925	0.0878889620814248	0.036797739566965	-0.0745792882249467	-0.123940785342522	-0.008946894716422	-0.104337286709425	-0.0470655543393101	-0.0210523297652692	-0.00626832733438281
numberofboutsinlipa	0.54410282356992	0.858652446160561	0.672753648403113	0.53159229914781	0.494721831144888	-0.539728568434856	-0.721248925100345	0.906392576237153	-0.820380235109636	-0.557863622586181	0.903352555406404	0.579944901614568	1	0.733538989715932	0.374145133003017	-0.00567639029858603	0.945542898810386	0.718617805745132	0.771549107895151	-0.292766724721414	0.487961897020579	-0.163689631920236	0.0151497222801758	-0.064551311154568	0.0540455172533969	0.0466483365559864	-0.0116704515354844	0.166451368884823	0.0479327667117234	-0.0661976916331237	-0.0759060378154808	0.0234949197460127	-0.171825777439654	-0.0701008553870374	-0.0295426250627964	0.0726374643084671
numberofboutsinmvpa	0.586087173330783	0.713628669377379	0.630131834818979	0.408050429565523	0.424115812255913	-0.503667338284714	-0.730811158452222	0.406043827498806	-0.512442956438495	-0.777224946900766	0.653382517667789	0.888824455597453	0.733538989715932	1	0.248128274044721	0.155043980583657	0.623639791964545	0.837661603991435	0.862405282227785	-0.50050304182676	0.650973228570545	-0.0650437210970572	0.0344513119657833	-0.056210222126479	0.0941485312145082	0.0498191367896406	0.0341258356466433	0.11197778223089	0.0490450078430152	-0.0611200707629527	-0.112396100631115	0.0037648113524093	-0.0947381202703017	-0.0430646339568332	-0.0060897634419147	0.0249770512324059
meandurationlipabouts	0.285700946487731	0.423813257954315	0.398663533100289	0.357518297914289	0.367187333320466	-0.326191180547638	-0.534367245186447	0.27230480218989	-0.367291621016383	-0.619969901925782	0.717749727904643	0.123554755557825	0.374145133003017	0.248128274044721	1	-0.14815210318119	0.426130782201092	0.336967187854481	0.355471793737042	-0.0604505807999911	0.173786259691852	-0.00685288771809791	0.0118495405428855	-0.0196660081133447	0.0112509393625217	0.0285701540323703	0.0053752199306633	0.0616034399532117	0.00340301786864074	-0.0138925812344957	-0.0232082194061338	-0.0797014176313973	-0.0929364166430922	-0.0997263988924601	-0.0581976111902132	-0.064790683596948
meandurationmvpabouts	0.313864328319838	0.146077944732301	0.182574954839028	0.0626260749948022	0.0255628589373433	-0.123239039713352	-0.122500110229985	-0.0840701210806275	-0.0352809491190114	-0.318519942666331	-0.0719302232717295	0.509595963497453	-0.00567639029858603	0.155043980583657	-0.14815210318119	1	-0.0149681358047795	0.405688107110121	0.35740438119457	-0.614041312854604	0.570582927692681	0.0113301176814343	0.0721204110938327	0.0310545854542994	0.0973251494866739	0.0209123931993823	-0.0330882617517839	-0.028757493063232	-0.0295094830256956	-0.0839228999901142	-0.100307061442771	-0.0350968587602197	-0.076658164568439	-0.0489959988442124	-0.0483490511225969	-0.0748022332285681
tprad	0.518438963943261	0.802511459561508	0.686932831366767	0.58400480321401	0.517387755131537	-0.538732367193087	-0.798176454835551	0.89895550369757	-0.7931972237586	-0.482196848291763	0.898284810898738	0.488501251067446	0.945542898810386	0.623639791964545	0.426130782201092	-0.0149681358047795	1	0.66753235339529	0.741273572578664	-0.275514991179837	0.438263893157673	-0.00475837394228101	0.00794328143644859	-0.0545478277161628	0.0405275493099924	0.047797608576179	0.0592731270529964	0.113106133209692	0.04649347237904	-0.00967074152299293	-0.0666128904497233	-0.0700154157546133	-0.0782387789905212	-0.0323358709397389	-0.0191189648468511	0.0982243867537834
m10value	0.687019963676547	0.78037033653871	0.751147466779811	0.542455455291194	0.482569394850554	-0.59772472339498	-0.764242689144809	0.467925664906342	-0.582250983884794	-0.783053222893087	0.678291725207121	0.903558739401052	0.718617805745132	0.837661603991435	0.336967187854481	0.405688107110121	0.66753235339529	1	0.979703956427336	-0.648637863206742	0.760955040053721	-0.0437669092659662	0.0411625786232119	-0.0547431365183833	0.0979051763506711	0.070697693549212	0.0335550335701685	0.0895328688826422	0.0409426888646317	-0.0630036799562336	-0.116687774901765	-0.033222527972917	-0.111716735249588	-0.083387931624876	-0.0310683956634743	-0.0134801464262696
meanaccelerationduringwaking	0.670361020056881	0.827548654456887	0.738275374054675	0.524529824187497	0.468738639695165	-0.561975816275987	-0.824550900924188	0.526177713504368	-0.625981220862325	-0.779036675147435	0.72781384033972	0.898922721288884	0.771549107895151	0.862405282227785	0.355471793737042	0.35740438119457	0.741273572578664	0.979703956427336	1	-0.634291219726165	0.755843801096981	-0.00872686921261007	0.0329392418167149	-0.0575215753033105	0.0899513140376053	0.080906769575641	0.0574271986945967	0.109174766749095	0.0479300954122402	-0.0426650261683414	-0.111524651903437	-0.0592337500458015	-0.0917221064521787	-0.0524726346219883	-0.0228266995006282	0.0379629896370505
igintercept	-0.5336504534344	-0.35502573476037	-0.408250965764535	-0.222081255267094	-0.239910098648793	0.29666788686093	0.479051802235136	-0.13047346580802	0.348501143400531	0.596100230325166	-0.225528481018317	-0.669955824988172	-0.292766724721414	-0.50050304182676	-0.0604505807999911	-0.614041312854604	-0.275514991179837	-0.648637863206742	-0.634291219726165	1	-0.966512732812288	-0.133802079219146	-0.0692696205867259	0.0136069776035794	-0.118899969542788	-0.0516307921456207	-0.0765038084878711	0.0117153520721412	-0.0105252555111558	0.0418297033855565	0.14515771827253	0.095692488643525	-0.00490161566939644	0.0113949844353274	0.0021652006305259	0.0140884768924563
igslope	0.62519464526036	0.528004416258173	0.530813914009177	0.319108692582773	0.340056740206674	-0.391998639769962	-0.594638772664702	0.298021413790574	-0.511214473972086	-0.728125201720764	0.416320611670135	0.771403677860661	0.487961897020579	0.650973228570545	0.173786259691852	0.570582927692681	0.438263893157673	0.760955040053721	0.755843801096981	-0.966512732812288	1	0.0589243435385569	0.0718393449550441	-0.0266528947853988	0.12713079480675	0.0561693791997254	0.0518017253518661	0.0317480351751226	0.0179545091799149	-0.0684410129724012	-0.155362191801075	-0.0710971124366624	-0.0574335486203407	-0.0432109601224449	-0.0146090280547057	-0.0140949431394445
durationsleepwindow	0.267770270247892	-0.269468470332412	0.201270081889622	0.237552588623359	0.131675055661724	-0.0857943245500437	-0.317537942794975	-0.182690201334381	-0.0152260721476584	-0.002336678787467	-0.129573471944705	-0.0530445385930472	-0.163689631920236	-0.0650437210970572	-0.00685288771809791	0.0113301176814343	-0.00475837394228101	-0.0437669092659662	-0.00872686921261007	-0.133802079219146	0.0589243435385569	1	0.588274409722291	0.451612401685838	0.461814366504574	-0.0402424571592459	-0.112880420760086	-0.445210876417473	-0.509565954732132	-0.386093797844227	-0.490358828778601	-0.353184201544029	0.37031423595226	0.0389607920922428	0.0845092137925991	0.00338501327781341
sleepefficiency	0.284978145182722	-0.087952869482127	0.154016862822047	0.129174236542333	0.067323848123295	-0.0372976602354908	-0.0248617220077027	0.00900489443200963	-0.0327276506287308	-0.0560525673250278	0.0130575569829151	0.0484790290850934	0.0151497222801758	0.0344513119657833	0.0118495405428855	0.0721204110938327	0.00794328143644859	0.0411625786232119	0.0329392418167149	-0.0692696205867259	0.0718393449550441	0.588274409722291	1	0.731524041640647	0.770369001031926	-0.0783860656536631	-0.686613226163158	-0.341394334628245	-0.868013682146178	-0.959084060456463	-0.781240890888162	0.010981503235161	-0.00964901542739745	-0.05986371125381	0.041287697483433	-0.0210254586602325
durationsleepbouts	0.115485696196808	-0.122862167443893	0.0315559454557465	0.03251964316656	0.0115313948715513	0.046755377371628	0.0450140764460675	-0.0492777682848382	0.0535196107162161	0.0433680897832146	-0.0547811848877146	-0.0423700168519679	-0.064551311154568	-0.056210222126479	-0.0196660081133447	0.0310545854542994	-0.0545478277161628	-0.0547431365183833	-0.0575215753033105	0.0136069776035794	-0.0266528947853988	0.451612401685838	0.731524041640647	1	0.454613761746655	-0.0526491456117011	-0.824275374694417	-0.220098973323116	-0.86142608512546	-0.697511816527226	-0.329620540440547	0.0116287173893026	0.0185364342739985	-0.0130392647355316	0.0368096512772668	0.00020068411033586
tpwsn	0.297452339230754	-0.0367207700082913	0.173214437200313	0.133418497075963	0.0993018017334901	-0.0848015319053812	-0.0694645004801224	0.0285476093133945	-0.0637443287907121	-0.10943808415912	0.0398390639611599	0.112067929173355	0.0540455172533969	0.0941485312145082	0.0112509393625217	0.0973251494866739	0.0405275493099924	0.0979051763506711	0.0899513140376053	-0.118899969542788	0.12713079480675	0.461814366504574	0.770369001031926	0.454613761746655	1	-0.0504271996303271	-0.340068270664786	-0.296367393229714	-0.482891343757796	-0.746252714740534	-0.868558311896552	0.00740201843294763	-0.0055908195672508	-0.0717976670670742	0.0546752182675151	-0.0353082141609733
accelerationduringsleep	-0.413366632563132	0.31157677273317	-0.280700066561312	-0.281006255503929	0.00961652793013692	-0.0218877090552472	-0.0609903436343379	0.0285831373387349	-0.0453323943283541	-0.0489208609345412	0.0496761472656365	0.0564329617901467	0.0466483365559864	0.0498191367896406	0.0285701540323703	0.0209123931993823	0.047797608576179	0.070697693549212	0.080906769575641	-0.0516307921456207	0.0561693791997254	-0.0402424571592459	-0.0783860656536631	-0.0526491456117011	-0.0504271996303271	1	0.0555206594888804	0.704106344961434	0.0738946332274671	0.0741408438476716	0.0509329976901165	-0.0031931067062741	0.00320534480801558	0.0277138026926394	-0.049331297169434	-0.0513410855675964
numbersleepbouts	-0.0384716161069935	0.0163045846521305	0.0338445904648605	0.0505039223669492	0.0460631632993501	-0.0865580729901094	-0.206457457289439	-0.0387351764375021	-0.0544293596226844	-0.0385040328561826	-0.00931702641057192	0.0226826148973925	-0.0116704515354844	0.0341258356466433	0.0053752199306633	-0.0330882617517839	0.0592731270529964	0.0335550335701685	0.0574271986945967	-0.0765038084878711	0.0518017253518661	-0.112880420760086	-0.686613226163158	-0.824275374694417	-0.340068270664786	0.0555206594888804	1	0.0762487068471329	0.891249849340025	0.757751581121177	0.206595863402195	-0.17037358605576	0.18231826870774	0.0594105360423009	0.0217506218928287	0.022226117915369
l5value	-0.567847592228358	0.407713585521184	-0.31215378108727	-0.349555411739389	-0.0612609422676807	0.0470936460218739	0.00765334711156116	0.153529982958575	-0.0827980201834549	-0.0551151210265124	0.155458455365176	0.0878889620814248	0.166451368884823	0.11197778223089	0.0616034399532117	-0.028757493063232	0.113106133209692	0.0895328688826422	0.109174766749095	0.0117153520721412	0.0317480351751226	-0.445210876417473	-0.341394334628245	-0.220098973323116	-0.296367393229714	0.704106344961434	0.0762487068471329	1	0.255870514837532	0.263475504831955	0.33868073085338	0.146805168139873	-0.12047204701705	0.0743934324559293	-0.0495711805542022	0.0433737985073359
tpswn	-0.151127741694156	0.121277799787416	-0.06039384100569	-0.0577236615188047	-0.0150225808251394	-0.036259736021674	-0.0454500901406997	0.0324082583133086	-0.0344664514591978	-0.0275564615492128	0.0367945473086057	0.036797739566965	0.0479327667117234	0.0490450078430152	0.00340301786864074	-0.0295094830256956	0.04649347237904	0.0409426888646317	0.0479300954122402	-0.0105252555111558	0.0179545091799149	-0.509565954732132	-0.868013682146178	-0.86142608512546	-0.482891343757796	0.0738946332274671	0.891249849340025	0.255870514837532	1	0.831997991692753	0.404239121192192	-0.00838927791569669	0.0105381519331775	0.0344066165566433	-0.0167707753786657	0.0151498646726192
durationwake	-0.255608212015696	0.0219596880663416	-0.123179167683967	-0.0855386768085875	-0.045653436491877	0.0234489629567952	-0.068402628422627	-0.0632167646314328	0.0362479213048465	0.0673981487636572	-0.0524794929118941	-0.0745792882249467	-0.0661976916331237	-0.0611200707629527	-0.0138925812344957	-0.0839228999901142	-0.00967074152299293	-0.0630036799562336	-0.0426650261683414	0.0418297033855565	-0.0684410129724012	-0.386093797844227	-0.959084060456463	-0.697511816527226	-0.746252714740534	0.0741408438476716	0.757751581121177	0.263475504831955	0.831997991692753	1	0.749433124738941	-0.115984512488182	0.120560870628439	0.0849902490538776	-0.0183523263749783	0.0290596938582994
durationwakebouts	-0.350485686160608	0.0265888596829873	-0.212760470464009	-0.175679684788617	-0.114109698367788	0.113093655817559	0.105291707378482	-0.0479266665015476	0.104129533940824	0.133079937290665	-0.0597999489642713	-0.123940785342522	-0.0759060378154808	-0.112396100631115	-0.0232082194061338	-0.100307061442771	-0.0666128904497233	-0.116687774901765	-0.111524651903437	0.14515771827253	-0.155362191801075	-0.490358828778601	-0.781240890888162	-0.329620540440547	-0.868558311896552	0.0509329976901165	0.206595863402195	0.33868073085338	0.404239121192192	0.749433124738941	1	0.00892702121483448	-0.00412018048806567	0.0789750502037153	-0.0571017683073422	0.029814184536702
sleeponset	-0.129387461748454	0.0460598877340134	-0.177412498016803	-0.206802396249709	-0.205165762755001	0.117959736318606	0.264837625486672	0.047841964686794	0.0811164976663661	0.0614991612405599	-0.0156181631760621	-0.008946894716422	0.0234949197460127	0.0037648113524093	-0.0797014176313973	-0.0350968587602197	-0.0700154157546133	-0.033222527972917	-0.0592337500458015	0.095692488643525	-0.0710971124366624	-0.353184201544029	0.010981503235161	0.0116287173893026	0.00740201843294763	-0.0031931067062741	-0.17037358605576	0.146805168139873	-0.00838927791569669	-0.115984512488182	0.00892702121483448	1	0.579533000884843	0.555907983176015	0.719941564497889	0.663421269032392
sleepoffset	-0.0256307827904383	-0.197032368571258	-0.0550877868360277	-0.0260976969918795	-0.101898419097627	0.0471906315816573	-0.0827416881929916	-0.164100227005166	0.0870748618591321	0.0993750641125936	-0.169403042643506	-0.104337286709425	-0.171825777439654	-0.0947381202703017	-0.0929364166430922	-0.076658164568439	-0.0782387789905212	-0.111716735249588	-0.0917221064521787	-0.00490161566939644	-0.0574335486203407	0.37031423595226	-0.00964901542739745	0.0185364342739985	-0.0055908195672508	0.00320534480801558	0.18231826870774	-0.12047204701705	0.0105381519331775	0.120560870628439	-0.00412018048806567	0.579533000884843	1	0.637383890125436	0.779744019337956	0.673382082354943
m10timing	-0.137997620384247	-0.0613438312650188	-0.112341202713295	-0.103463704060121	-0.285773793325327	0.096988507306898	0.0222218001612157	-0.0490207187781993	0.0668547642667304	0.0973792996277658	-0.0908452146856385	-0.0470655543393101	-0.0701008553870374	-0.0430646339568332	-0.0997263988924601	-0.0489959988442124	-0.0323358709397389	-0.083387931624876	-0.0524726346219883	0.0113949844353274	-0.0432109601224449	0.0389607920922428	-0.05986371125381	-0.0130392647355316	-0.0717976670670742	0.0277138026926394	0.0594105360423009	0.0743934324559293	0.0344066165566433	0.0849902490538776	0.0789750502037153	0.555907983176015	0.637383890125436	1	0.585766746321997	0.837556302540015
l5timing	0.0148698413993807	-0.0412875549446517	-0.0586182857180484	-0.0656699256120652	-0.106041421999722	0.0512726697396599	0.0109377341375325	-0.0200653012873802	0.0158032069771069	0.0386402656954589	-0.0484532823027441	-0.0210523297652692	-0.0295426250627964	-0.0060897634419147	-0.0581976111902132	-0.0483490511225969	-0.0191189648468511	-0.0310683956634743	-0.0228266995006282	0.0021652006305259	-0.0146090280547057	0.0845092137925991	0.041287697483433	0.0368096512772668	0.0546752182675151	-0.049331297169434	0.0217506218928287	-0.0495711805542022	-0.0167707753786657	-0.0183523263749783	-0.0571017683073422	0.719941564497889	0.779744019337956	0.585766746321997	1	0.703241565278149
cosinoracrotime	-0.0382639109590876	0.0764438799098327	-0.0197306848371616	-0.0189113371893153	-0.250887477430478	0.116862192205318	-0.0287411835256264	0.105270879127985	-0.0434241466881979	0.0682094532556941	0.0301240156589553	-0.00626832733438281	0.0726374643084671	0.0249770512324059	-0.064790683596948	-0.0748022332285681	0.0982243867537834	-0.0134801464262696	0.0379629896370505	0.0140884768924563	-0.0140949431394445	0.00338501327781341	-0.0210254586602325	0.00020068411033586	-0.0353082141609733	-0.0513410855675964	0.022226117915369	0.0433737985073359	0.0151498646726192	0.0290596938582994	0.029814184536702	0.663421269032392	0.673382082354943	0.837556302540015	0.703241565278149	1

## Sheet: Figure 1 - UKB
	relativeamplitude	cosinormesor	cosinoramplitude	cosinorr2	is	iv	sbduration	numberofboutsinsb	meandurationsbbouts	tpard	lipaduration	mvpaduration	numberofboutsinlipa	numberofboutsinmvpa	meandurationlipabouts	meandurationmvpabouts	tprad	m10value	meanaccelerationduringwaking	igintercept	igslope	durationsleep	sleepefficiency	durationsleepbouts	tpwsn	accelerationduringsleep	numbersleepbouts	l5value	tpswn	durationwake	durationwakebouts	sleeponset	sleepoffset	m10timing	l5timing	cosinoracrotime
relativeamplitude	1	0.149680604712808	0.735998232523711	0.664377769077808	0.38070191159073	-0.4148889396148	-0.537540903806433	0.0957189911988358	-0.388093573746404	-0.46476380263385	0.243362322094376	0.438002270131949	0.3143424356676	0.416888534902968	0.0193770525842092	0.308542003824009	0.3070843862385	0.489583080265142	0.491284585383261	-0.412214538707902	0.473720424080641	0.39949996637651	0.202624035677904	0.133559953384037	0.172931734580495	-0.575298213806725	0.0504547207138541	-0.759972144303874	-0.152595515663745	-0.0684029015342939	-0.209116951114977	-0.310126075798209	0.0650378740378749	-0.0709525821994155	-0.0597463820561741	-0.0196636638992831
cosinormesor	0.149680604712808	1	0.444338999867962	0.389995611143021	0.354629768721658	-0.452466945671276	-0.638471344804014	0.557953811651654	-0.696826441874529	-0.566974510794429	0.73891699801237	0.672471492770601	0.827688952969624	0.730327906084081	0.169173230006126	0.23666470520082	0.744204659666645	0.726855562997178	0.775728412220692	-0.279748771373658	0.467155434939253	-0.158452092835642	-0.049469364547424	-0.0833147109856381	0.024083446361189	0.298784333411069	0.011488238674933	0.366475762754785	0.0768165960257943	0.000537116021445342	-0.0245806302745988	-0.00698743734583465	-0.164809004416064	-0.0744226477811522	-0.0721524162110419	0.0392111285051556
cosinoramplitude	0.735998232523711	0.444338999867962	1	0.933603035161777	0.5882778424092	-0.610772155306426	-0.702238388913817	0.248100305968248	-0.560593868205457	-0.59650680496032	0.521195978315159	0.587240814028493	0.556054104859001	0.603077525429899	0.172112226848062	0.271782866684453	0.542835173856455	0.683434458188878	0.675526298258289	-0.355863074725559	0.481928406077609	0.246298252592858	0.104785183597975	0.0463965100179578	0.100797567786677	-0.383182798610823	0.0607771883342543	-0.344926016575167	-0.0645235463252619	-0.0224905923900683	-0.126548210729022	-0.232498878485717	0.00567865121775167	-0.0743175111887174	-0.106469332745844	-0.0260796814151492
cosinorr2	0.664377769077808	0.389995611143021	0.933603035161777	1	0.56455504374647	-0.563821286279738	-0.571223215254297	0.252689479409185	-0.482416397850635	-0.427061311169564	0.466102056766002	0.386580495555969	0.460689344202135	0.428523732779329	0.199894814203626	0.133006315633953	0.474702264505982	0.508013034940376	0.495656066169391	-0.200186096641664	0.303815606626186	0.228491715168562	0.0787254777671054	0.0265485902364625	0.0856685719411768	-0.421113416735152	0.0756997539824678	-0.376817705355803	-0.0409104178606621	-0.00150986827167374	-0.110699567192454	-0.217477547240319	0.0101547449665119	-0.0469910416445459	-0.0918446960456461	0.0038228558176017
is	0.38070191159073	0.354629768721658	0.5882778424092	0.56455504374647	1	-0.490523338069872	-0.519206465367988	0.183337636091801	-0.407222257940095	-0.484375307073324	0.434593845322499	0.396706142588825	0.419875860695812	0.445095779447938	0.201309274776131	0.121320823453246	0.395012818133688	0.477190273943006	0.450268615057231	-0.221041083317487	0.32458430130342	0.153050546422268	0.0349705519018995	0.00853160476503526	0.0429115706230802	-0.0873004133532272	0.0631893175803906	-0.0987386732569567	-0.013573201400172	0.0180985313797063	-0.0569446580656178	-0.200757619595204	-0.0402160577680541	-0.243909001163819	-0.108940204428658	-0.247033547229695
iv	-0.4148889396148	-0.452466945671276	-0.610772155306426	-0.563821286279738	-0.490523338069872	1	0.559100059003396	-0.260781037923645	0.479365849681116	0.461549938253743	-0.480254482840259	-0.479365947446148	-0.508179621998727	-0.525598757493043	-0.160686543265293	-0.186723638320928	-0.493041403018525	-0.578236505250766	-0.538384793323925	0.25975752594791	-0.364972246640527	-0.108051123723501	0.010267891355067	0.0426088131972971	-0.0267207214069586	0.0257012346456375	-0.0988854304977595	0.0517818869681352	-0.037385667607078	-0.0527129175095713	0.049497812120653	0.147359777550179	0.0232008754892543	0.0700267793489266	0.0741614472713102	0.123634102581419
sbduration	-0.537540903806433	-0.638471344804014	-0.702238388913817	-0.571223215254297	-0.519206465367988	0.559100059003396	1	-0.304597065547831	0.723968541676175	0.710795130892511	-0.67387039245692	-0.675208924892181	-0.671737494630643	-0.729244035607009	-0.272891758485508	-0.262933203245886	-0.75746866542316	-0.725745171464077	-0.814272274146951	0.47411134092428	-0.595985379395191	-0.496371951203275	-0.137195368594194	-0.0774129418727622	-0.123440219896849	-0.0501996681822626	-0.161390754996555	0.0618382523611037	0.0948242035821951	-0.039653266089213	0.159587930146906	0.329029913997368	-0.178022919274813	0.0656913075110696	0.0825041559169947	0.0180175253585037
numberofboutsinsb	0.0957189911988358	0.557953811651654	0.248100305968248	0.252689479409185	0.183337636091801	-0.260781037923645	-0.304597065547831	1	-0.779581223648228	0.0492463727204659	0.648785296877002	0.0957121894547455	0.794081460364469	0.273782517864373	0.0580177291652257	-0.196196479982976	0.802303625684383	0.214952822879964	0.282551120431808	0.101987287855008	0.0367359627973751	-0.166085125117113	-0.011697777264581	-0.0339912818448798	0.0132794013493071	0.0264352665343385	-0.0491859389655889	0.117828657955931	0.0240758994274953	-0.0431633965494166	-0.0127883669075668	0.0294796999727948	-0.149922674736643	-0.0102236219972704	-0.0447829656387526	0.108657203203202
meandurationsbbouts	-0.388093573746404	-0.696826441874529	-0.560593868205457	-0.482416397850635	-0.407222257940095	0.479365849681116	0.723968541676175	-0.779581223648228	1	0.400405715549154	-0.758606749605264	-0.43041891216248	-0.852359825074676	-0.563945226421545	-0.194750065279469	-0.0257381754934735	-0.862395562720577	-0.540304680938475	-0.618801743184687	0.210289424827983	-0.379888603295521	-0.160136891001092	-0.060722306982006	-0.0130612351790962	-0.0746506073107751	-0.0347203944850896	-0.0617071736493135	-0.0383506195726797	0.0285432136345545	0.00133594847629766	0.0941337542897876	0.161639075017318	0.00276252278476777	0.0546104312369101	0.0741635530498277	-0.0444928390272557
tpard	-0.46476380263385	-0.566974510794429	-0.59650680496032	-0.427061311169564	-0.484375307073324	0.461549938253743	0.710795130892511	0.0492463727204659	0.400405715549154	1	-0.537548615137677	-0.742580804584511	-0.466387413794289	-0.747974286894426	-0.348178097045457	-0.415452777272229	-0.352811931499323	-0.742753850662272	-0.737925822038251	0.521171248838503	-0.674418046441419	-0.117058962018279	-0.048626045459506	-0.00266190795837148	-0.0787214783828884	-0.0282321063447938	-0.0483383259837598	-0.0421621066183142	0.0136714175812905	0.00960048256069122	0.0913384888485638	0.125970396279634	0.0127558131717589	0.112252099258793	0.0711974268186895	0.105449335213199
lipaduration	0.243362322094376	0.73891699801237	0.521195978315159	0.466102056766002	0.434593845322499	-0.480254482840259	-0.67387039245692	0.648785296877002	-0.758606749605264	-0.537548615137677	1	0.348545671099101	0.828210346126055	0.562994087269677	0.621142108794346	-0.125226182069579	0.828126424436576	0.495711105475998	0.551715745880903	-0.0426134053046934	0.225376809885218	-0.0686740695687125	0.0395343904726364	0.00408835116141953	0.0514565817191819	0.0584218973383174	-0.0489447569068155	0.150894178602348	-0.0204262745101284	-0.065690824123565	-0.0523823334918889	-0.0345775562908178	-0.124215194183157	-0.0653601929350359	-0.0611769377846615	0.0308414403134639
mvpaduration	0.438002270131949	0.672471492770601	0.587240814028493	0.386580495555969	0.396706142588825	-0.479365947446148	-0.675208924892181	0.0957121894547455	-0.43041891216248	-0.742580804584511	0.348545671099101	1	0.588091627852883	0.885359027051494	-0.181154412481605	0.630204861309862	0.464959039145455	0.906099083883425	0.907599665841101	-0.60711964478144	0.750698716915101	0.0340973038873902	0.00373262569419284	-0.037464220669633	0.0546020468562549	0.0471173836090058	0.0576817373719778	0.084350152212543	0.0314642740983042	0.0113706671185928	-0.0672642462244028	-0.108669036854763	-0.0714460040984764	-0.095226384074639	-0.0916554489434343	-0.0721548169865632
numberofboutsinlipa	0.3143424356676	0.827688952969624	0.556054104859001	0.460689344202135	0.419875860695812	-0.508179621998727	-0.671737494630643	0.794081460364469	-0.852359825074676	-0.466387413794289	0.828210346126055	0.588091627852883	1	0.778752305544016	0.0924742950499141	0.0179632501345886	0.901640416459239	0.63782576743843	0.698454293495172	-0.169259201759789	0.378078633066865	-0.0989136434845152	0.00736046275929462	-0.036731570099915	0.0491160411080776	0.0436534946370138	-0.0158483221702298	0.140380626692371	0.0219379299772111	-0.0394528478566448	-0.0546195632160642	-0.0318427840658976	-0.143300086215681	-0.0631707786698851	-0.0737635528114704	0.0476238978718253
numberofboutsinmvpa	0.416888534902968	0.730327906084081	0.603077525429899	0.428523732779329	0.445095779447938	-0.525598757493043	-0.729244035607009	0.273782517864373	-0.563945226421545	-0.747974286894426	0.562994087269677	0.885359027051494	0.778752305544016	1	-0.0688862152276292	0.267383086982082	0.612398919242765	0.814546601112883	0.843719120650722	-0.434969380535564	0.620937847572285	0.0136744010847557	0.0166507691159123	-0.0329084487338026	0.065250954865375	0.0417080018619343	0.0373741238616762	0.0961151980012722	0.0205053170151271	-0.00975957623876112	-0.0762018596185171	-0.0800974772209454	-0.0699184753326779	-0.077415602092994	-0.0714390881483953	-0.0264824463636772
meandurationlipabouts	0.0193770525842092	0.169173230006126	0.172112226848062	0.199894814203626	0.201309274776131	-0.160686543265293	-0.272891758485508	0.0580177291652257	-0.194750065279469	-0.348178097045457	0.621142108794346	-0.181154412481605	0.0924742950499141	-0.0688862152276292	1	-0.248494756326879	0.211256899202667	0.0096427742113646	0.0225376677913886	0.160248130372516	-0.114732466270908	0.0220143402958645	0.06000975868659	0.0557830263237853	0.0254681464607362	0.0355533835328023	-0.0599082019164134	0.0637867471347644	-0.0652326220953609	-0.0595793489142432	-0.0203987520631894	-0.0222577679875689	-0.0193323560419602	-0.0327584855882206	-0.00675933153954053	-0.0178557368889048
meandurationmvpabouts	0.308542003824009	0.23666470520082	0.271782866684453	0.133006315633953	0.121320823453246	-0.186723638320928	-0.262933203245886	-0.196196479982976	-0.0257381754934735	-0.415452777272229	-0.125226182069579	0.630204861309862	0.0179632501345886	0.267383086982082	-0.248494756326879	1	0.0123130173772157	0.565742521838162	0.52225062439562	-0.663044683237689	0.669410501025154	0.0684038434729597	-0.0127688143757014	-0.0253090138363403	0.0187155509007008	0.0215527086722427	0.0696959209318948	0.00184690667674062	0.031955271393411	0.0406282248295021	-0.0323964506749307	-0.118233400366849	-0.0374465433974102	-0.0854539182570087	-0.0877936413043298	-0.123749313796744
tprad	0.3070843862385	0.744204659666645	0.542835173856455	0.474702264505982	0.395012818133688	-0.493041403018525	-0.75746866542316	0.802303625684383	-0.862395562720577	-0.352811931499323	0.828126424436576	0.464959039145455	0.901640416459239	0.612398919242765	0.211256899202667	0.0123130173772157	1	0.560669698819966	0.661728827287832	-0.188386412494472	0.339448411782678	0.121484482432674	0.0501186728585938	0.00981469307841422	0.0611301192465369	0.0709258240146054	0.0465512576107155	0.0912224364560249	-0.0238389128407297	-0.00490043524762368	-0.0759760781715988	-0.143341545010726	-0.0239702748896199	-0.027234180867192	-0.0759518408688516	0.0756278236755792
m10value	0.489583080265142	0.726855562997178	0.683434458188878	0.508013034940376	0.477190273943006	-0.578236505250766	-0.725745171464077	0.214952822879964	-0.540304680938475	-0.742753850662272	0.495711105475998	0.906099083883425	0.63782576743843	0.814546601112883	0.0096427742113646	0.565742521838162	0.560669698819966	1	0.972539567381694	-0.64607398978913	0.767884767791064	0.0479244020530753	0.0021160149198104	-0.0368598411348702	0.0478700186418831	0.0440437034305516	0.0644339950414474	0.0751351686088458	0.0312053926632371	0.0189102827128733	-0.0631395150791397	-0.126389598433719	-0.0730352538212358	-0.106029470663498	-0.0956708056293034	-0.0850770005734609
meanaccelerationduringwaking	0.491284585383261	0.775728412220692	0.675526298258289	0.495656066169391	0.450268615057231	-0.538384793323925	-0.814272274146951	0.282551120431808	-0.618801743184687	-0.737925822038251	0.551715745880903	0.907599665841101	0.698454293495172	0.843719120650722	0.0225376677913886	0.52225062439562	0.661728827287832	0.972539567381694	1	-0.635998633029107	0.764310862591209	0.138697331785262	0.0340222860509089	-0.0130145694611667	0.0715346095649576	0.0609134184631844	0.082516108698319	0.0686094834274242	0.00338185426937616	0.0176030620012562	-0.0895162192291075	-0.173714102118532	-0.0301795138237024	-0.0847214755736605	-0.0999803157123349	-0.0346773700833821
igintercept	-0.412214538707902	-0.279748771373658	-0.355863074725559	-0.200186096641664	-0.221041083317487	0.25975752594791	0.47411134092428	0.101987287855008	0.210289424827983	0.521171248838503	-0.0426134053046934	-0.60711964478144	-0.169259201759789	-0.434969380535564	0.160248130372516	-0.663044683237689	-0.188386412494472	-0.64607398978913	-0.635998633029107	1	-0.96144107049816	-0.265875764233711	-0.0328247843871639	-0.00519980145487798	-0.0527929818061811	-0.0315501893025115	-0.134285044602453	0.0363099929393667	0.00371402175088085	-0.0647701519801983	0.0774479121534378	0.202466439369103	-0.0829650966911183	0.0513098027684768	0.0729459652902088	0.0859517743179873
igslope	0.473720424080641	0.467155434939253	0.481928406077609	0.303815606626186	0.32458430130342	-0.364972246640527	-0.595985379395191	0.0367359627973751	-0.379888603295521	-0.674418046441419	0.225376809885218	0.750698716915101	0.378078633066865	0.620937847572285	-0.114732466270908	0.669410501025154	0.339448411782678	0.767884767791064	0.764310862591209	-0.96144107049816	1	0.195904409040804	0.0290742096586678	-0.00927174491490446	0.063625512353951	0.0352138659557432	0.111674228463639	0.00435531571166693	0.00680140868523824	0.0433481699544254	-0.0862924991316271	-0.182049334155022	0.0266945321113905	-0.0762713076701324	-0.0873225582109046	-0.0840582171614057
durationsleep	0.39949996637651	-0.158452092835642	0.246298252592858	0.228491715168562	0.153050546422268	-0.108051123723501	-0.496371951203275	-0.166085125117113	-0.160136891001092	-0.117058962018279	-0.0686740695687125	0.0340973038873902	-0.0989136434845152	0.0136744010847557	0.0220143402958645	0.0684038434729597	0.121484482432674	0.0479244020530753	0.138697331785262	-0.265875764233711	0.195904409040804	1	0.486604324459148	0.381687541936773	0.307512724036019	-0.0196410143338338	0.0374329485070779	-0.382516792863265	-0.438496726272743	-0.174471602665053	-0.35044205163322	-0.464715719830738	0.474237456027341	0.0337523990371697	-0.0131522916544017	0.0112164881152878
sleepefficiency	0.202624035677904	-0.049469364547424	0.104785183597975	0.0787254777671054	0.0349705519018995	0.010267891355067	-0.137195368594194	-0.011697777264581	-0.060722306982006	-0.048626045459506	0.0395343904726364	0.00373262569419284	0.00736046275929462	0.0166507691159123	0.06000975868659	-0.0127688143757014	0.0501186728585938	0.0021160149198104	0.0340222860509089	-0.0328247843871639	0.0290742096586678	0.486604324459148	1	0.715340872846216	0.64548743965922	-0.0273384576801933	-0.694900191225092	-0.199903876872781	-0.893945448691153	-0.921800040632363	-0.647630260441704	-0.0840518681133638	0.105157465805564	-0.0103978791284208	-0.00150563249360971	0.00704158962313425
durationsleepbouts	0.133559953384037	-0.0833147109856381	0.0463965100179578	0.0265485902364625	0.00853160476503526	0.0426088131972971	-0.0774129418727622	-0.0339912818448798	-0.0130612351790962	-0.00266190795837148	0.00408835116141953	-0.037464220669633	-0.036731570099915	-0.0329084487338026	0.0557830263237853	-0.0253090138363403	0.00981469307841422	-0.0368598411348702	-0.0130145694611667	-0.00519980145487798	-0.00927174491490446	0.381687541936773	0.715340872846216	1	0.214378454989496	-0.02235428585236	-0.80292222102637	-0.157747064963332	-0.865371948609748	-0.681444976085662	-0.123062065307974	-0.0730204552221163	0.0883460439416755	-0.010949496752057	-0.00732894062111305	-0.00121266069522101
tpwsn	0.172931734580495	0.024083446361189	0.100797567786677	0.0856685719411768	0.0429115706230802	-0.0267207214069586	-0.123440219896849	0.0132794013493071	-0.0746506073107751	-0.0787214783828884	0.0514565817191819	0.0546020468562549	0.0491160411080776	0.065250954865375	0.0254681464607362	0.0187155509007008	0.0611301192465369	0.0478700186418831	0.0715346095649576	-0.0527929818061811	0.063625512353951	0.307512724036019	0.64548743965922	0.214378454989496	1	-0.0157670237516158	-0.191791882438158	-0.139581835432677	-0.333810546404874	-0.61873463771866	-0.906572593156771	-0.012007020069138	0.0966667253304248	0.00565011422691434	0.0284451399463664	0.0272082635767428
accelerationduringsleep	-0.575298213806725	0.298784333411069	-0.383182798610823	-0.421113416735152	-0.0873004133532272	0.0257012346456375	-0.0501996681822626	0.0264352665343385	-0.0347203944850896	-0.0282321063447938	0.0584218973383174	0.0471173836090058	0.0436534946370138	0.0417080018619343	0.0355533835328023	0.0215527086722427	0.0709258240146054	0.0440437034305516	0.0609134184631844	-0.0315501893025115	0.0352138659557432	-0.0196410143338338	-0.0273384576801933	-0.02235428585236	-0.0157670237516158	1	0.01680129015242	0.719824263935661	0.0251101758428252	0.0249431616960407	0.0209262169279348	0.0263041835850914	0.0123652616279066	0.00582261970689496	0.00424570355853281	-0.0422190362441659
numbersleepbouts	0.0504547207138541	0.011488238674933	0.0607771883342543	0.0756997539824678	0.0631893175803906	-0.0988854304977595	-0.161390754996555	-0.0491859389655889	-0.0617071736493135	-0.0483383259837598	-0.0489447569068155	0.0576817373719778	-0.0158483221702298	0.0373741238616762	-0.0599082019164134	0.0696959209318948	0.0465512576107155	0.0644339950414474	0.082516108698319	-0.134285044602453	0.111674228463639	0.0374329485070779	-0.694900191225092	-0.80292222102637	-0.191791882438158	0.01680129015242	1	-0.0164803421830704	0.85677981687422	0.829977758798043	0.0956669564635895	-0.154782270481145	0.148236292768426	0.0313965731587494	0.00356675291924332	0.00708921669108039
l5value	-0.759972144303874	0.366475762754785	-0.344926016575167	-0.376817705355803	-0.0987386732569567	0.0517818869681352	0.0618382523611037	0.117828657955931	-0.0383506195726797	-0.0421621066183142	0.150894178602348	0.084350152212543	0.140380626692371	0.0961151980012722	0.0637867471347644	0.00184690667674062	0.0912224364560249	0.0751351686088458	0.0686094834274242	0.0363099929393667	0.00435531571166693	-0.382516792863265	-0.199903876872781	-0.157747064963332	-0.139581835432677	0.719824263935661	-0.0164803421830704	1	0.173366241734185	0.0743102257143868	0.166175430618133	0.252152589441992	-0.104414443741552	0.00539648240615421	0.00510365933564334	-0.0269614351584241
tpswn	-0.152595515663745	0.0768165960257943	-0.0645235463252619	-0.0409104178606621	-0.013573201400172	-0.037385667607078	0.0948242035821951	0.0240758994274953	0.0285432136345545	0.0136714175812905	-0.0204262745101284	0.0314642740983042	0.0219379299772111	0.0205053170151271	-0.0652326220953609	0.031955271393411	-0.0238389128407297	0.0312053926632371	0.00338185426937616	0.00371402175088085	0.00680140868523824	-0.438496726272743	-0.893945448691153	-0.865371948609748	-0.333810546404874	0.0251101758428252	0.85677981687422	0.173366241734185	1	0.840028642151807	0.287076468419104	0.0864398667886992	-0.0807463628382559	0.0152534623108452	0.00957564757795503	0.00148022565969439
durationwake	-0.0684029015342939	0.000537116021445342	-0.0224905923900683	-0.00150986827167374	0.0180985313797063	-0.0527129175095713	-0.039653266089213	-0.0431633965494166	0.00133594847629766	0.00960048256069122	-0.065690824123565	0.0113706671185928	-0.0394528478566448	-0.00975957623876112	-0.0595793489142432	0.0406282248295021	-0.00490043524762368	0.0189102827128733	0.0176030620012562	-0.0647701519801983	0.0433481699544254	-0.174471602665053	-0.921800040632363	-0.681444976085662	-0.61873463771866	0.0249431616960407	0.829977758798043	0.0743102257143868	0.840028642151807	1	0.585826111022061	-0.0903195870142146	0.0558191870326362	0.0226718697112787	-0.00417475737494441	-0.00460859771283946
durationwakebouts	-0.209116951114977	-0.0245806302745988	-0.126548210729022	-0.110699567192454	-0.0569446580656178	0.049497812120653	0.159587930146906	-0.0127883669075668	0.0941337542897876	0.0913384888485638	-0.0523823334918889	-0.0672642462244028	-0.0546195632160642	-0.0762018596185171	-0.0203987520631894	-0.0323964506749307	-0.0759760781715988	-0.0631395150791397	-0.0895162192291075	0.0774479121534378	-0.0862924991316271	-0.35044205163322	-0.647630260441704	-0.123062065307974	-0.906572593156771	0.0209262169279348	0.0956669564635895	0.166175430618133	0.287076468419104	0.585826111022061	1	0.0481790810787865	-0.113764702214279	0.00127611640022446	-0.0182318497845748	-0.0174192042845167
sleeponset	-0.310126075798209	-0.00698743734583465	-0.232498878485717	-0.217477547240319	-0.200757619595204	0.147359777550179	0.329029913997368	0.0294796999727948	0.161639075017318	0.125970396279634	-0.0345775562908178	-0.108669036854763	-0.0318427840658976	-0.0800974772209454	-0.0222577679875689	-0.118233400366849	-0.143341545010726	-0.126389598433719	-0.173714102118532	0.202466439369103	-0.182049334155022	-0.464715719830738	-0.0840518681133638	-0.0730204552221163	-0.012007020069138	0.0263041835850914	-0.154782270481145	0.252152589441992	0.0864398667886992	-0.0903195870142146	0.0481790810787865	1	0.509089151090815	0.484699760170046	0.625015723213827	0.587698028309502
sleepoffset	0.0650378740378749	-0.164809004416064	0.00567865121775167	0.0101547449665119	-0.0402160577680541	0.0232008754892543	-0.178022919274813	-0.149922674736643	0.00276252278476777	0.0127558131717589	-0.124215194183157	-0.0714460040984764	-0.143300086215681	-0.0699184753326779	-0.0193323560419602	-0.0374465433974102	-0.0239702748896199	-0.0730352538212358	-0.0301795138237024	-0.0829650966911183	0.0266945321113905	0.474237456027341	0.105157465805564	0.0883460439416755	0.0966667253304248	0.0123652616279066	0.148236292768426	-0.104414443741552	-0.0807463628382559	0.0558191870326362	-0.113764702214279	0.509089151090815	1	0.525017188648453	0.610318200414444	0.592983227623481
m10timing	-0.0709525821994155	-0.0744226477811522	-0.0743175111887174	-0.0469910416445459	-0.243909001163819	0.0700267793489266	0.0656913075110696	-0.0102236219972704	0.0546104312369101	0.112252099258793	-0.0653601929350359	-0.095226384074639	-0.0631707786698851	-0.077415602092994	-0.0327584855882206	-0.0854539182570087	-0.027234180867192	-0.106029470663498	-0.0847214755736605	0.0513098027684768	-0.0762713076701324	0.0337523990371697	-0.0103978791284208	-0.010949496752057	0.00565011422691434	0.00582261970689496	0.0313965731587494	0.00539648240615421	0.0152534623108452	0.0226718697112787	0.00127611640022446	0.484699760170046	0.525017188648453	1	0.536274751032266	0.763859714307581
l5timing	-0.0597463820561741	-0.0721524162110419	-0.106469332745844	-0.0918446960456461	-0.108940204428658	0.0741614472713102	0.0825041559169947	-0.0447829656387526	0.0741635530498277	0.0711974268186895	-0.0611769377846615	-0.0916554489434343	-0.0737635528114704	-0.0714390881483953	-0.00675933153954053	-0.0877936413043298	-0.0759518408688516	-0.0956708056293034	-0.0999803157123349	0.0729459652902088	-0.0873225582109046	-0.0131522916544017	-0.00150563249360971	-0.00732894062111305	0.0284451399463664	0.00424570355853281	0.00356675291924332	0.00510365933564334	0.00957564757795503	-0.00417475737494441	-0.0182318497845748	0.625015723213827	0.610318200414444	0.536274751032266	1	0.653150490099247
cosinoracrotime	-0.0196636638992831	0.0392111285051556	-0.0260796814151492	0.0038228558176017	-0.247033547229695	0.123634102581419	0.0180175253585037	0.108657203203202	-0.0444928390272557	0.105449335213199	0.0308414403134639	-0.0721548169865632	0.0476238978718253	-0.0264824463636772	-0.0178557368889048	-0.123749313796744	0.0756278236755792	-0.0850770005734609	-0.0346773700833821	0.0859517743179873	-0.0840582171614057	0.0112164881152878	0.00704158962313425	-0.00121266069522101	0.0272082635767428	-0.0422190362441659	0.00708921669108039	-0.0269614351584241	0.00148022565969439	-0.00460859771283946	-0.0174192042845167	0.587698028309502	0.592983227623481	0.763859714307581	0.653150490099247	1

## Sheet: Figure 2
c9	Metrics	Z_score	lab	Dimension	Varname2
1	sbduration	-1.461208537	Cluster 1\n\n\nRAR ++\nPA ++\n\n\nN = 501	Daytime\nActivity	SB duration
1	numberofboutsinsb	0.716264864	Cluster 1\n\n\nRAR ++\nPA ++\n\n\nN = 501	Daytime\nActivity	Number of SB bouts
1	meandurationsbbouts	-0.765843926	Cluster 1\n\n\nRAR ++\nPA ++\n\n\nN = 501	Daytime\nActivity	Mean duration of SB bouts
1	tpard	-1.088633275	Cluster 1\n\n\nRAR ++\nPA ++\n\n\nN = 501	Daytime\nActivity	TPar,d
1	lipaduration	1.305034836	Cluster 1\n\n\nRAR ++\nPA ++\n\n\nN = 501	Daytime\nActivity	LIPA Duration
1	mvpaduration	1.370433187	Cluster 1\n\n\nRAR ++\nPA ++\n\n\nN = 501	Daytime\nActivity	MVPA Duration
1	numberofboutsinlipa	1.237133091	Cluster 1\n\n\nRAR ++\nPA ++\n\n\nN = 501	Daytime\nActivity	Number of LIPA bouts
1	numberofboutsinmvpa	1.478486745	Cluster 1\n\n\nRAR ++\nPA ++\n\n\nN = 501	Daytime\nActivity	Number of MVPA bouts
1	meandurationlipabouts	0.712996755	Cluster 1\n\n\nRAR ++\nPA ++\n\n\nN = 501	Daytime\nActivity	Mean duration of LIPA bouts
1	meandurationmvpabouts	0.224032288	Cluster 1\n\n\nRAR ++\nPA ++\n\n\nN = 501	Daytime\nActivity	Mean duration of MVPA bouts
1	tprad	1.327268553	Cluster 1\n\n\nRAR ++\nPA ++\n\n\nN = 501	Daytime\nActivity	TPra,d
1	m10value	1.496806750	Cluster 1\n\n\nRAR ++\nPA ++\n\n\nN = 501	Daytime\nActivity	M10 mean acceleration
1	meanaccelerationduringwaking	1.542396891	Cluster 1\n\n\nRAR ++\nPA ++\n\n\nN = 501	Daytime\nActivity	Acceleration during waking
1	igintercept	-0.678308682	Cluster 1\n\n\nRAR ++\nPA ++\n\n\nN = 501	Daytime\nActivity	IG intercept
1	igslope	0.875466156	Cluster 1\n\n\nRAR ++\nPA ++\n\n\nN = 501	Daytime\nActivity	IG slope
1	relativeamplitude	1.019005818	Cluster 1\n\n\nRAR ++\nPA ++\n\n\nN = 501	RAR	Relative Amplitude
1	cosinormesor	1.226731657	Cluster 1\n\n\nRAR ++\nPA ++\n\n\nN = 501	RAR	Cosinor mesor
1	cosinoramplitude	1.395729374	Cluster 1\n\n\nRAR ++\nPA ++\n\n\nN = 501	RAR	Cosinor amplitude
1	cosinorr2	1.167516105	Cluster 1\n\n\nRAR ++\nPA ++\n\n\nN = 501	RAR	Cosinor R2
1	is	0.972267552	Cluster 1\n\n\nRAR ++\nPA ++\n\n\nN = 501	RAR	Interdaily stability (IS)
1	iv	-0.994640166	Cluster 1\n\n\nRAR ++\nPA ++\n\n\nN = 501	RAR	Intradaily variability (IV)
1	sleeponset	-0.080898934	Cluster 1\n\n\nRAR ++\nPA ++\n\n\nN = 501	Chronotype	Sleep onset
1	sleepoffset	-0.007206789	Cluster 1\n\n\nRAR ++\nPA ++\n\n\nN = 501	Chronotype	Waking time
1	m10timing	-0.021983853	Cluster 1\n\n\nRAR ++\nPA ++\n\n\nN = 501	Chronotype	M10 start
1	l5timing	0.030002871	Cluster 1\n\n\nRAR ++\nPA ++\n\n\nN = 501	Chronotype	L5 start
1	cosinoracrotime	0.102588924	Cluster 1\n\n\nRAR ++\nPA ++\n\n\nN = 501	Chronotype	Cosinor acrotime
1	durationsleep	0.216814596	Cluster 1\n\n\nRAR ++\nPA ++\n\n\nN = 501	Sleep	Sleep duration
1	sleepefficiency	0.254383401	Cluster 1\n\n\nRAR ++\nPA ++\n\n\nN = 501	Sleep	Sleep efficiency
1	durationsleepbouts	-0.016354560	Cluster 1\n\n\nRAR ++\nPA ++\n\n\nN = 501	Sleep	Mean duration of sleep bouts
1	tpwsn	0.283188625	Cluster 1\n\n\nRAR ++\nPA ++\n\n\nN = 501	Sleep	TPws,n
1	accelerationduringsleep	-0.080490344	Cluster 1\n\n\nRAR ++\nPA ++\n\n\nN = 501	Sleep	Mean acceleration during sleep
1	numbersleepbouts	0.027114862	Cluster 1\n\n\nRAR ++\nPA ++\n\n\nN = 501	Sleep	Number of sleep bouts
1	l5value	-0.182127362	Cluster 1\n\n\nRAR ++\nPA ++\n\n\nN = 501	Sleep	L5 mean acceleration
1	tpswn	-0.099523906	Cluster 1\n\n\nRAR ++\nPA ++\n\n\nN = 501	Sleep	TPsw,n
1	durationwake	-0.226630858	Cluster 1\n\n\nRAR ++\nPA ++\n\n\nN = 501	Sleep	WASO
1	durationwakebouts	-0.332578297	Cluster 1\n\n\nRAR ++\nPA ++\n\n\nN = 501	Sleep	Mean duration of wake bouts
2	sbduration	-0.298475041	Cluster 2\n\nRAR +\nLIPA +\nSleep -\n\n\nN = 587	Daytime\nActivity	SB duration
2	numberofboutsinsb	0.468730400	Cluster 2\n\nRAR +\nLIPA +\nSleep -\n\n\nN = 587	Daytime\nActivity	Number of SB bouts
2	meandurationsbbouts	-0.400669959	Cluster 2\n\nRAR +\nLIPA +\nSleep -\n\n\nN = 587	Daytime\nActivity	Mean duration of SB bouts
2	tpard	-0.104784073	Cluster 2\n\nRAR +\nLIPA +\nSleep -\n\n\nN = 587	Daytime\nActivity	TPar,d
2	lipaduration	0.365894315	Cluster 2\n\nRAR +\nLIPA +\nSleep -\n\n\nN = 587	Daytime\nActivity	LIPA Duration
2	mvpaduration	-0.206073708	Cluster 2\n\nRAR +\nLIPA +\nSleep -\n\n\nN = 587	Daytime\nActivity	MVPA Duration
2	numberofboutsinlipa	0.347618786	Cluster 2\n\nRAR +\nLIPA +\nSleep -\n\n\nN = 587	Daytime\nActivity	Number of LIPA bouts
2	numberofboutsinmvpa	-0.008128100	Cluster 2\n\nRAR +\nLIPA +\nSleep -\n\n\nN = 587	Daytime\nActivity	Number of MVPA bouts
2	meandurationlipabouts	0.314035417	Cluster 2\n\nRAR +\nLIPA +\nSleep -\n\n\nN = 587	Daytime\nActivity	Mean duration of LIPA bouts
2	meandurationmvpabouts	-0.294731526	Cluster 2\n\nRAR +\nLIPA +\nSleep -\n\n\nN = 587	Daytime\nActivity	Mean duration of MVPA bouts
2	tprad	0.383249938	Cluster 2\n\nRAR +\nLIPA +\nSleep -\n\n\nN = 587	Daytime\nActivity	TPra,d
2	m10value	0.003755131	Cluster 2\n\nRAR +\nLIPA +\nSleep -\n\n\nN = 587	Daytime\nActivity	M10 mean acceleration
2	meanaccelerationduringwaking	0.030987196	Cluster 2\n\nRAR +\nLIPA +\nSleep -\n\n\nN = 587	Daytime\nActivity	Acceleration during waking
2	igintercept	0.155469681	Cluster 2\n\nRAR +\nLIPA +\nSleep -\n\n\nN = 587	Daytime\nActivity	IG intercept
2	igslope	-0.066044393	Cluster 2\n\nRAR +\nLIPA +\nSleep -\n\n\nN = 587	Daytime\nActivity	IG slope
2	relativeamplitude	0.292617894	Cluster 2\n\nRAR +\nLIPA +\nSleep -\n\n\nN = 587	RAR	Relative Amplitude
2	cosinormesor	0.150373784	Cluster 2\n\nRAR +\nLIPA +\nSleep -\n\n\nN = 587	RAR	Cosinor mesor
2	cosinoramplitude	0.392261114	Cluster 2\n\nRAR +\nLIPA +\nSleep -\n\n\nN = 587	RAR	Cosinor amplitude
2	cosinorr2	0.497628010	Cluster 2\n\nRAR +\nLIPA +\nSleep -\n\n\nN = 587	RAR	Cosinor R2
2	is	0.309006114	Cluster 2\n\nRAR +\nLIPA +\nSleep -\n\n\nN = 587	RAR	Interdaily stability (IS)
2	iv	-0.363695743	Cluster 2\n\nRAR +\nLIPA +\nSleep -\n\n\nN = 587	RAR	Intradaily variability (IV)
2	sleeponset	-0.251954268	Cluster 2\n\nRAR +\nLIPA +\nSleep -\n\n\nN = 587	Chronotype	Sleep onset
2	sleepoffset	-0.017599787	Cluster 2\n\nRAR +\nLIPA +\nSleep -\n\n\nN = 587	Chronotype	Waking time
2	m10timing	-0.109137024	Cluster 2\n\nRAR +\nLIPA +\nSleep -\n\n\nN = 587	Chronotype	M10 start
2	l5timing	-0.123120742	Cluster 2\n\nRAR +\nLIPA +\nSleep -\n\n\nN = 587	Chronotype	L5 start
2	cosinoracrotime	-0.061113830	Cluster 2\n\nRAR +\nLIPA +\nSleep -\n\n\nN = 587	Chronotype	Cosinor acrotime
2	durationsleep	-0.139248016	Cluster 2\n\nRAR +\nLIPA +\nSleep -\n\n\nN = 587	Sleep	Sleep duration
2	sleepefficiency	-0.550292594	Cluster 2\n\nRAR +\nLIPA +\nSleep -\n\n\nN = 587	Sleep	Sleep efficiency
2	durationsleepbouts	-0.659754264	Cluster 2\n\nRAR +\nLIPA +\nSleep -\n\n\nN = 587	Sleep	Mean duration of sleep bouts
2	tpwsn	-0.417864093	Cluster 2\n\nRAR +\nLIPA +\nSleep -\n\n\nN = 587	Sleep	TPws,n
2	accelerationduringsleep	-0.254176232	Cluster 2\n\nRAR +\nLIPA +\nSleep -\n\n\nN = 587	Sleep	Mean acceleration during sleep
2	numbersleepbouts	0.811253660	Cluster 2\n\nRAR +\nLIPA +\nSleep -\n\n\nN = 587	Sleep	Number of sleep bouts
2	l5value	-0.191509297	Cluster 2\n\nRAR +\nLIPA +\nSleep -\n\n\nN = 587	Sleep	L5 mean acceleration
2	tpswn	0.695789053	Cluster 2\n\nRAR +\nLIPA +\nSleep -\n\n\nN = 587	Sleep	TPsw,n
2	durationwake	0.591671226	Cluster 2\n\nRAR +\nLIPA +\nSleep -\n\n\nN = 587	Sleep	WASO
2	durationwakebouts	0.200866010	Cluster 2\n\nRAR +\nLIPA +\nSleep -\n\n\nN = 587	Sleep	Mean duration of wake bouts
3	sbduration	-0.228683848	Cluster 3\n\nRAR +\nLIPA +\nSleep +\n\n\nN = 626	Daytime\nActivity	SB duration
3	numberofboutsinsb	0.489138566	Cluster 3\n\nRAR +\nLIPA +\nSleep +\n\n\nN = 626	Daytime\nActivity	Number of SB bouts
3	meandurationsbbouts	-0.399391214	Cluster 3\n\nRAR +\nLIPA +\nSleep +\n\n\nN = 626	Daytime\nActivity	Mean duration of SB bouts
3	tpard	-0.175515684	Cluster 3\n\nRAR +\nLIPA +\nSleep +\n\n\nN = 626	Daytime\nActivity	TPar,d
3	lipaduration	0.385822102	Cluster 3\n\nRAR +\nLIPA +\nSleep +\n\n\nN = 626	Daytime\nActivity	LIPA Duration
3	mvpaduration	-0.049794677	Cluster 3\n\nRAR +\nLIPA +\nSleep +\n\n\nN = 626	Daytime\nActivity	MVPA Duration
3	numberofboutsinlipa	0.395716276	Cluster 3\n\nRAR +\nLIPA +\nSleep +\n\n\nN = 626	Daytime\nActivity	Number of LIPA bouts
3	numberofboutsinmvpa	0.079050272	Cluster 3\n\nRAR +\nLIPA +\nSleep +\n\n\nN = 626	Daytime\nActivity	Number of MVPA bouts
3	meandurationlipabouts	0.276694205	Cluster 3\n\nRAR +\nLIPA +\nSleep +\n\n\nN = 626	Daytime\nActivity	Mean duration of LIPA bouts
3	meandurationmvpabouts	-0.125718090	Cluster 3\n\nRAR +\nLIPA +\nSleep +\n\n\nN = 626	Daytime\nActivity	Mean duration of MVPA bouts
3	tprad	0.356800469	Cluster 3\n\nRAR +\nLIPA +\nSleep +\n\n\nN = 626	Daytime\nActivity	TPra,d
3	m10value	0.096141755	Cluster 3\n\nRAR +\nLIPA +\nSleep +\n\n\nN = 626	Daytime\nActivity	M10 mean acceleration
3	meanaccelerationduringwaking	0.098052085	Cluster 3\n\nRAR +\nLIPA +\nSleep +\n\n\nN = 626	Daytime\nActivity	Acceleration during waking
3	igintercept	0.019456479	Cluster 3\n\nRAR +\nLIPA +\nSleep +\n\n\nN = 626	Daytime\nActivity	IG intercept
3	igslope	0.087737798	Cluster 3\n\nRAR +\nLIPA +\nSleep +\n\n\nN = 626	Daytime\nActivity	IG slope
3	relativeamplitude	0.510912363	Cluster 3\n\nRAR +\nLIPA +\nSleep +\n\n\nN = 626	RAR	Relative Amplitude
3	cosinormesor	0.125714128	Cluster 3\n\nRAR +\nLIPA +\nSleep +\n\n\nN = 626	RAR	Cosinor mesor
3	cosinoramplitude	0.442125374	Cluster 3\n\nRAR +\nLIPA +\nSleep +\n\n\nN = 626	RAR	Cosinor amplitude
3	cosinorr2	0.449660528	Cluster 3\n\nRAR +\nLIPA +\nSleep +\n\n\nN = 626	RAR	Cosinor R2
3	is	0.334611804	Cluster 3\n\nRAR +\nLIPA +\nSleep +\n\n\nN = 626	RAR	Interdaily stability (IS)
3	iv	-0.250759070	Cluster 3\n\nRAR +\nLIPA +\nSleep +\n\n\nN = 626	RAR	Intradaily variability (IV)
3	sleeponset	-0.251820643	Cluster 3\n\nRAR +\nLIPA +\nSleep +\n\n\nN = 626	Chronotype	Sleep onset
3	sleepoffset	-0.289327710	Cluster 3\n\nRAR +\nLIPA +\nSleep +\n\n\nN = 626	Chronotype	Waking time
3	m10timing	-0.344035454	Cluster 3\n\nRAR +\nLIPA +\nSleep +\n\n\nN = 626	Chronotype	M10 start
3	l5timing	-0.230955958	Cluster 3\n\nRAR +\nLIPA +\nSleep +\n\n\nN = 626	Chronotype	L5 start
3	cosinoracrotime	-0.264104079	Cluster 3\n\nRAR +\nLIPA +\nSleep +\n\n\nN = 626	Chronotype	Cosinor acrotime
3	durationsleep	0.484701449	Cluster 3\n\nRAR +\nLIPA +\nSleep +\n\n\nN = 626	Sleep	Sleep duration
3	sleepefficiency	0.851067145	Cluster 3\n\nRAR +\nLIPA +\nSleep +\n\n\nN = 626	Sleep	Sleep efficiency
3	durationsleepbouts	0.912782214	Cluster 3\n\nRAR +\nLIPA +\nSleep +\n\n\nN = 626	Sleep	Mean duration of sleep bouts
3	tpwsn	0.765712225	Cluster 3\n\nRAR +\nLIPA +\nSleep +\n\n\nN = 626	Sleep	TPws,n
3	accelerationduringsleep	-0.213317068	Cluster 3\n\nRAR +\nLIPA +\nSleep +\n\n\nN = 626	Sleep	Mean acceleration during sleep
3	numbersleepbouts	-0.821476241	Cluster 3\n\nRAR +\nLIPA +\nSleep +\n\n\nN = 626	Sleep	Number of sleep bouts
3	l5value	-0.415303094	Cluster 3\n\nRAR +\nLIPA +\nSleep +\n\n\nN = 626	Sleep	L5 mean acceleration
3	tpswn	-0.864187458	Cluster 3\n\nRAR +\nLIPA +\nSleep +\n\n\nN = 626	Sleep	TPsw,n
3	durationwake	-0.825812561	Cluster 3\n\nRAR +\nLIPA +\nSleep +\n\n\nN = 626	Sleep	WASO
3	durationwakebouts	-0.593296908	Cluster 3\n\nRAR +\nLIPA +\nSleep +\n\n\nN = 626	Sleep	Mean duration of wake bouts
4	sbduration	-0.250227388	Cluster 4\n\n\nMVPA ++\n\n\n\nN = 379	Daytime\nActivity	SB duration
4	numberofboutsinsb	-0.329134488	Cluster 4\n\n\nMVPA ++\n\n\n\nN = 379	Daytime\nActivity	Number of SB bouts
4	meandurationsbbouts	-0.057546831	Cluster 4\n\n\nMVPA ++\n\n\n\nN = 379	Daytime\nActivity	Mean duration of SB bouts
4	tpard	-0.754242430	Cluster 4\n\n\nMVPA ++\n\n\n\nN = 379	Daytime\nActivity	TPar,d
4	lipaduration	-0.241919706	Cluster 4\n\n\nMVPA ++\n\n\n\nN = 379	Daytime\nActivity	LIPA Duration
4	mvpaduration	1.075488783	Cluster 4\n\n\nMVPA ++\n\n\n\nN = 379	Daytime\nActivity	MVPA Duration
4	numberofboutsinlipa	-0.097996002	Cluster 4\n\n\nMVPA ++\n\n\n\nN = 379	Daytime\nActivity	Number of LIPA bouts
4	numberofboutsinmvpa	0.474808135	Cluster 4\n\n\nMVPA ++\n\n\n\nN = 379	Daytime\nActivity	Number of MVPA bouts
4	meandurationlipabouts	-0.289646846	Cluster 4\n\n\nMVPA ++\n\n\n\nN = 379	Daytime\nActivity	Mean duration of LIPA bouts
4	meandurationmvpabouts	1.371205732	Cluster 4\n\n\nMVPA ++\n\n\n\nN = 379	Daytime\nActivity	Mean duration of MVPA bouts
4	tprad	-0.213987123	Cluster 4\n\n\nMVPA ++\n\n\n\nN = 379	Daytime\nActivity	TPra,d
4	m10value	0.870426127	Cluster 4\n\n\nMVPA ++\n\n\n\nN = 379	Daytime\nActivity	M10 mean acceleration
4	meanaccelerationduringwaking	0.759390143	Cluster 4\n\n\nMVPA ++\n\n\n\nN = 379	Daytime\nActivity	Acceleration during waking
4	igintercept	-1.364862308	Cluster 4\n\n\nMVPA ++\n\n\n\nN = 379	Daytime\nActivity	IG intercept
4	igslope	1.252052721	Cluster 4\n\n\nMVPA ++\n\n\n\nN = 379	Daytime\nActivity	IG slope
4	relativeamplitude	0.779095298	Cluster 4\n\n\nMVPA ++\n\n\n\nN = 379	RAR	Relative Amplitude
4	cosinormesor	0.150832393	Cluster 4\n\n\nMVPA ++\n\n\n\nN = 379	RAR	Cosinor mesor
4	cosinoramplitude	0.379656572	Cluster 4\n\n\nMVPA ++\n\n\n\nN = 379	RAR	Cosinor amplitude
4	cosinorr2	0.035584378	Cluster 4\n\n\nMVPA ++\n\n\n\nN = 379	RAR	Cosinor R2
4	is	0.040253936	Cluster 4\n\n\nMVPA ++\n\n\n\nN = 379	RAR	Interdaily stability (IS)
4	iv	-0.210620742	Cluster 4\n\n\nMVPA ++\n\n\n\nN = 379	RAR	Intradaily variability (IV)
4	sleeponset	-0.185785434	Cluster 4\n\n\nMVPA ++\n\n\n\nN = 379	Chronotype	Sleep onset
4	sleepoffset	-0.189237302	Cluster 4\n\n\nMVPA ++\n\n\n\nN = 379	Chronotype	Waking time
4	m10timing	-0.192778136	Cluster 4\n\n\nMVPA ++\n\n\n\nN = 379	Chronotype	M10 start
4	l5timing	-0.162427178	Cluster 4\n\n\nMVPA ++\n\n\n\nN = 379	Chronotype	L5 start
4	cosinoracrotime	-0.261585639	Cluster 4\n\n\nMVPA ++\n\n\n\nN = 379	Chronotype	Cosinor acrotime
4	durationsleep	0.109068733	Cluster 4\n\n\nMVPA ++\n\n\n\nN = 379	Sleep	Sleep duration
4	sleepefficiency	0.180857903	Cluster 4\n\n\nMVPA ++\n\n\n\nN = 379	Sleep	Sleep efficiency
4	durationsleepbouts	-0.143850544	Cluster 4\n\n\nMVPA ++\n\n\n\nN = 379	Sleep	Mean duration of sleep bouts
4	tpwsn	0.210174746	Cluster 4\n\n\nMVPA ++\n\n\n\nN = 379	Sleep	TPws,n
4	accelerationduringsleep	-0.085388745	Cluster 4\n\n\nMVPA ++\n\n\n\nN = 379	Sleep	Mean acceleration during sleep
4	numbersleepbouts	0.091235531	Cluster 4\n\n\nMVPA ++\n\n\n\nN = 379	Sleep	Number of sleep bouts
4	l5value	-0.237351861	Cluster 4\n\n\nMVPA ++\n\n\n\nN = 379	Sleep	L5 mean acceleration
4	tpswn	-0.008925188	Cluster 4\n\n\nMVPA ++\n\n\n\nN = 379	Sleep	TPsw,n
4	durationwake	-0.179865390	Cluster 4\n\n\nMVPA ++\n\n\n\nN = 379	Sleep	WASO
4	durationwakebouts	-0.284230403	Cluster 4\n\n\nMVPA ++\n\n\n\nN = 379	Sleep	Mean duration of wake bouts
5	sbduration	0.310248880	Cluster 5\n\nRAR -\nChronotype --\n\n\n\nN = 333	Daytime\nActivity	SB duration
5	numberofboutsinsb	0.059721086	Cluster 5\n\nRAR -\nChronotype --\n\n\n\nN = 333	Daytime\nActivity	Number of SB bouts
5	meandurationsbbouts	-0.046345592	Cluster 5\n\nRAR -\nChronotype --\n\n\n\nN = 333	Daytime\nActivity	Mean duration of SB bouts
5	tpard	0.164356804	Cluster 5\n\nRAR -\nChronotype --\n\n\n\nN = 333	Daytime\nActivity	TPar,d
5	lipaduration	-0.186568505	Cluster 5\n\nRAR -\nChronotype --\n\n\n\nN = 333	Daytime\nActivity	LIPA Duration
5	mvpaduration	-0.234981122	Cluster 5\n\nRAR -\nChronotype --\n\n\n\nN = 333	Daytime\nActivity	MVPA Duration
5	numberofboutsinlipa	-0.075644974	Cluster 5\n\nRAR -\nChronotype --\n\n\n\nN = 333	Daytime\nActivity	Number of LIPA bouts
5	numberofboutsinmvpa	-0.173569103	Cluster 5\n\nRAR -\nChronotype --\n\n\n\nN = 333	Daytime\nActivity	Number of MVPA bouts
5	meandurationlipabouts	-0.201330974	Cluster 5\n\nRAR -\nChronotype --\n\n\n\nN = 333	Daytime\nActivity	Mean duration of LIPA bouts
5	meandurationmvpabouts	-0.147281590	Cluster 5\n\nRAR -\nChronotype --\n\n\n\nN = 333	Daytime\nActivity	Mean duration of MVPA bouts
5	tprad	-0.169410657	Cluster 5\n\nRAR -\nChronotype --\n\n\n\nN = 333	Daytime\nActivity	TPra,d
5	m10value	-0.289253605	Cluster 5\n\nRAR -\nChronotype --\n\n\n\nN = 333	Daytime\nActivity	M10 mean acceleration
5	meanaccelerationduringwaking	-0.255548904	Cluster 5\n\nRAR -\nChronotype --\n\n\n\nN = 333	Daytime\nActivity	Acceleration during waking
5	igintercept	0.063933780	Cluster 5\n\nRAR -\nChronotype --\n\n\n\nN = 333	Daytime\nActivity	IG intercept
5	igslope	-0.064869148	Cluster 5\n\nRAR -\nChronotype --\n\n\n\nN = 333	Daytime\nActivity	IG slope
5	relativeamplitude	-0.207995684	Cluster 5\n\nRAR -\nChronotype --\n\n\n\nN = 333	RAR	Relative Amplitude
5	cosinormesor	-0.108495594	Cluster 5\n\nRAR -\nChronotype --\n\n\n\nN = 333	RAR	Cosinor mesor
5	cosinoramplitude	-0.393393361	Cluster 5\n\nRAR -\nChronotype --\n\n\n\nN = 333	RAR	Cosinor amplitude
5	cosinorr2	-0.433214803	Cluster 5\n\nRAR -\nChronotype --\n\n\n\nN = 333	RAR	Cosinor R2
5	is	-0.561216434	Cluster 5\n\nRAR -\nChronotype --\n\n\n\nN = 333	RAR	Interdaily stability (IS)
5	iv	0.305899885	Cluster 5\n\nRAR -\nChronotype --\n\n\n\nN = 333	RAR	Intradaily variability (IV)
5	sleeponset	1.568167205	Cluster 5\n\nRAR -\nChronotype --\n\n\n\nN = 333	Chronotype	Sleep onset
5	sleepoffset	1.400911041	Cluster 5\n\nRAR -\nChronotype --\n\n\n\nN = 333	Chronotype	Waking time
5	m10timing	1.461226908	Cluster 5\n\nRAR -\nChronotype --\n\n\n\nN = 333	Chronotype	M10 start
5	l5timing	1.478080035	Cluster 5\n\nRAR -\nChronotype --\n\n\n\nN = 333	Chronotype	L5 start
5	cosinoracrotime	1.574192836	Cluster 5\n\nRAR -\nChronotype --\n\n\n\nN = 333	Chronotype	Cosinor acrotime
5	durationsleep	-0.030259707	Cluster 5\n\nRAR -\nChronotype --\n\n\n\nN = 333	Sleep	Sleep duration
5	sleepefficiency	0.165406086	Cluster 5\n\nRAR -\nChronotype --\n\n\n\nN = 333	Sleep	Sleep efficiency
5	durationsleepbouts	0.082553965	Cluster 5\n\nRAR -\nChronotype --\n\n\n\nN = 333	Sleep	Mean duration of sleep bouts
5	tpwsn	-0.016366992	Cluster 5\n\nRAR -\nChronotype --\n\n\n\nN = 333	Sleep	TPws,n
5	accelerationduringsleep	0.068853404	Cluster 5\n\nRAR -\nChronotype --\n\n\n\nN = 333	Sleep	Mean acceleration during sleep
5	numbersleepbouts	-0.177690000	Cluster 5\n\nRAR -\nChronotype --\n\n\n\nN = 333	Sleep	Number of sleep bouts
5	l5value	0.182438096	Cluster 5\n\nRAR -\nChronotype --\n\n\n\nN = 333	Sleep	L5 mean acceleration
5	tpswn	-0.177168400	Cluster 5\n\nRAR -\nChronotype --\n\n\n\nN = 333	Sleep	TPsw,n
5	durationwake	-0.187195952	Cluster 5\n\nRAR -\nChronotype --\n\n\n\nN = 333	Sleep	WASO
5	durationwakebouts	-0.037384636	Cluster 5\n\nRAR -\nChronotype --\n\n\n\nN = 333	Sleep	Mean duration of wake bouts
6	sbduration	0.718286071	Cluster 6\n\nRAR -\nPA -\nSleep +\n\n\nN = 705	Daytime\nActivity	SB duration
6	numberofboutsinsb	-0.577336632	Cluster 6\n\nRAR -\nPA -\nSleep +\n\n\nN = 705	Daytime\nActivity	Number of SB bouts
6	meandurationsbbouts	0.407725909	Cluster 6\n\nRAR -\nPA -\nSleep +\n\n\nN = 705	Daytime\nActivity	Mean duration of SB bouts
6	tpard	0.576255032	Cluster 6\n\nRAR -\nPA -\nSleep +\n\n\nN = 705	Daytime\nActivity	TPar,d
6	lipaduration	-0.747606917	Cluster 6\n\nRAR -\nPA -\nSleep +\n\n\nN = 705	Daytime\nActivity	LIPA Duration
6	mvpaduration	-0.675467758	Cluster 6\n\nRAR -\nPA -\nSleep +\n\n\nN = 705	Daytime\nActivity	MVPA Duration
6	numberofboutsinlipa	-0.753379191	Cluster 6\n\nRAR -\nPA -\nSleep +\n\n\nN = 705	Daytime\nActivity	Number of LIPA bouts
6	numberofboutsinmvpa	-0.725470515	Cluster 6\n\nRAR -\nPA -\nSleep +\n\n\nN = 705	Daytime\nActivity	Number of MVPA bouts
6	meandurationlipabouts	-0.376514198	Cluster 6\n\nRAR -\nPA -\nSleep +\n\n\nN = 705	Daytime\nActivity	Mean duration of LIPA bouts
6	meandurationmvpabouts	-0.137397415	Cluster 6\n\nRAR -\nPA -\nSleep +\n\n\nN = 705	Daytime\nActivity	Mean duration of MVPA bouts
6	tprad	-0.739161545	Cluster 6\n\nRAR -\nPA -\nSleep +\n\n\nN = 705	Daytime\nActivity	TPra,d
6	m10value	-0.784790458	Cluster 6\n\nRAR -\nPA -\nSleep +\n\n\nN = 705	Daytime\nActivity	M10 mean acceleration
6	meanaccelerationduringwaking	-0.811533507	Cluster 6\n\nRAR -\nPA -\nSleep +\n\n\nN = 705	Daytime\nActivity	Acceleration during waking
6	igintercept	0.380516603	Cluster 6\n\nRAR -\nPA -\nSleep +\n\n\nN = 705	Daytime\nActivity	IG intercept
6	igslope	-0.502973094	Cluster 6\n\nRAR -\nPA -\nSleep +\n\n\nN = 705	Daytime\nActivity	IG slope
6	relativeamplitude	-0.322596027	Cluster 6\n\nRAR -\nPA -\nSleep +\n\n\nN = 705	RAR	Relative Amplitude
6	cosinormesor	-0.826125503	Cluster 6\n\nRAR -\nPA -\nSleep +\n\n\nN = 705	RAR	Cosinor mesor
6	cosinoramplitude	-0.608488183	Cluster 6\n\nRAR -\nPA -\nSleep +\n\n\nN = 705	RAR	Cosinor amplitude
6	cosinorr2	-0.473575702	Cluster 6\n\nRAR -\nPA -\nSleep +\n\n\nN = 705	RAR	Cosinor R2
6	is	-0.352621245	Cluster 6\n\nRAR -\nPA -\nSleep +\n\n\nN = 705	RAR	Interdaily stability (IS)
6	iv	0.474177747	Cluster 6\n\nRAR -\nPA -\nSleep +\n\n\nN = 705	RAR	Intradaily variability (IV)
6	sleeponset	-0.245188577	Cluster 6\n\nRAR -\nPA -\nSleep +\n\n\nN = 705	Chronotype	Sleep onset
6	sleepoffset	-0.163443626	Cluster 6\n\nRAR -\nPA -\nSleep +\n\n\nN = 705	Chronotype	Waking time
6	m10timing	-0.280126359	Cluster 6\n\nRAR -\nPA -\nSleep +\n\n\nN = 705	Chronotype	M10 start
6	l5timing	-0.188260647	Cluster 6\n\nRAR -\nPA -\nSleep +\n\n\nN = 705	Chronotype	L5 start
6	cosinoracrotime	-0.367104289	Cluster 6\n\nRAR -\nPA -\nSleep +\n\n\nN = 705	Chronotype	Cosinor acrotime
6	durationsleep	0.409728096	Cluster 6\n\nRAR -\nPA -\nSleep +\n\n\nN = 705	Sleep	Sleep duration
6	sleepefficiency	0.551316229	Cluster 6\n\nRAR -\nPA -\nSleep +\n\n\nN = 705	Sleep	Sleep efficiency
6	durationsleepbouts	0.429655266	Cluster 6\n\nRAR -\nPA -\nSleep +\n\n\nN = 705	Sleep	Mean duration of sleep bouts
6	tpwsn	0.389851820	Cluster 6\n\nRAR -\nPA -\nSleep +\n\n\nN = 705	Sleep	TPws,n
6	accelerationduringsleep	-0.095368546	Cluster 6\n\nRAR -\nPA -\nSleep +\n\n\nN = 705	Sleep	Mean acceleration during sleep
6	numbersleepbouts	-0.416594424	Cluster 6\n\nRAR -\nPA -\nSleep +\n\n\nN = 705	Sleep	Number of sleep bouts
6	l5value	-0.304120060	Cluster 6\n\nRAR -\nPA -\nSleep +\n\n\nN = 705	Sleep	L5 mean acceleration
6	tpswn	-0.518957351	Cluster 6\n\nRAR -\nPA -\nSleep +\n\n\nN = 705	Sleep	TPsw,n
6	durationwake	-0.515525890	Cluster 6\n\nRAR -\nPA -\nSleep +\n\n\nN = 705	Sleep	WASO
6	durationwakebouts	-0.388479832	Cluster 6\n\nRAR -\nPA -\nSleep +\n\n\nN = 705	Sleep	Mean duration of wake bouts
7	sbduration	0.764503774	Cluster 7\n\nRAR -\nPA -\nSleep --\n\n\nN = 366	Daytime\nActivity	SB duration
7	numberofboutsinsb	-0.439938290	Cluster 7\n\nRAR -\nPA -\nSleep --\n\n\nN = 366	Daytime\nActivity	Number of SB bouts
7	meandurationsbbouts	0.381106956	Cluster 7\n\nRAR -\nPA -\nSleep --\n\n\nN = 366	Daytime\nActivity	Mean duration of SB bouts
7	tpard	0.614055881	Cluster 7\n\nRAR -\nPA -\nSleep --\n\n\nN = 366	Daytime\nActivity	TPar,d
7	lipaduration	-0.654519984	Cluster 7\n\nRAR -\nPA -\nSleep --\n\n\nN = 366	Daytime\nActivity	LIPA Duration
7	mvpaduration	-0.671527732	Cluster 7\n\nRAR -\nPA -\nSleep --\n\n\nN = 366	Daytime\nActivity	MVPA Duration
7	numberofboutsinlipa	-0.633829554	Cluster 7\n\nRAR -\nPA -\nSleep --\n\n\nN = 366	Daytime\nActivity	Number of LIPA bouts
7	numberofboutsinmvpa	-0.697207282	Cluster 7\n\nRAR -\nPA -\nSleep --\n\n\nN = 366	Daytime\nActivity	Number of MVPA bouts
7	meandurationlipabouts	-0.377988375	Cluster 7\n\nRAR -\nPA -\nSleep --\n\n\nN = 366	Daytime\nActivity	Mean duration of LIPA bouts
7	meandurationmvpabouts	-0.230766218	Cluster 7\n\nRAR -\nPA -\nSleep --\n\n\nN = 366	Daytime\nActivity	Mean duration of MVPA bouts
7	tprad	-0.651743162	Cluster 7\n\nRAR -\nPA -\nSleep --\n\n\nN = 366	Daytime\nActivity	TPra,d
7	m10value	-0.749456062	Cluster 7\n\nRAR -\nPA -\nSleep --\n\n\nN = 366	Daytime\nActivity	M10 mean acceleration
7	meanaccelerationduringwaking	-0.757371138	Cluster 7\n\nRAR -\nPA -\nSleep --\n\n\nN = 366	Daytime\nActivity	Acceleration during waking
7	igintercept	0.387001837	Cluster 7\n\nRAR -\nPA -\nSleep --\n\n\nN = 366	Daytime\nActivity	IG intercept
7	igslope	-0.492146154	Cluster 7\n\nRAR -\nPA -\nSleep --\n\n\nN = 366	Daytime\nActivity	IG slope
7	relativeamplitude	-1.071145821	Cluster 7\n\nRAR -\nPA -\nSleep --\n\n\nN = 366	RAR	Relative Amplitude
7	cosinormesor	-0.425557148	Cluster 7\n\nRAR -\nPA -\nSleep --\n\n\nN = 366	RAR	Cosinor mesor
7	cosinoramplitude	-0.960392683	Cluster 7\n\nRAR -\nPA -\nSleep --\n\n\nN = 366	RAR	Cosinor amplitude
7	cosinorr2	-0.837425519	Cluster 7\n\nRAR -\nPA -\nSleep --\n\n\nN = 366	RAR	Cosinor R2
7	is	-0.591723437	Cluster 7\n\nRAR -\nPA -\nSleep --\n\n\nN = 366	RAR	Interdaily stability (IS)
7	iv	0.582870467	Cluster 7\n\nRAR -\nPA -\nSleep --\n\n\nN = 366	RAR	Intradaily variability (IV)
7	sleeponset	-0.021340085	Cluster 7\n\nRAR -\nPA -\nSleep --\n\n\nN = 366	Chronotype	Sleep onset
7	sleepoffset	-0.095316584	Cluster 7\n\nRAR -\nPA -\nSleep --\n\n\nN = 366	Chronotype	Waking time
7	m10timing	0.066181091	Cluster 7\n\nRAR -\nPA -\nSleep --\n\n\nN = 366	Chronotype	M10 start
7	l5timing	-0.197051968	Cluster 7\n\nRAR -\nPA -\nSleep --\n\n\nN = 366	Chronotype	L5 start
7	cosinoracrotime	-0.104127006	Cluster 7\n\nRAR -\nPA -\nSleep --\n\n\nN = 366	Chronotype	Cosinor acrotime
7	durationsleep	-1.034710688	Cluster 7\n\nRAR -\nPA -\nSleep --\n\n\nN = 366	Sleep	Sleep duration
7	sleepefficiency	-1.594634739	Cluster 7\n\nRAR -\nPA -\nSleep --\n\n\nN = 366	Sleep	Sleep efficiency
7	durationsleepbouts	-0.855519314	Cluster 7\n\nRAR -\nPA -\nSleep --\n\n\nN = 366	Sleep	Mean duration of sleep bouts
7	tpwsn	-1.220836383	Cluster 7\n\nRAR -\nPA -\nSleep --\n\n\nN = 366	Sleep	TPws,n
7	accelerationduringsleep	0.200587190	Cluster 7\n\nRAR -\nPA -\nSleep --\n\n\nN = 366	Sleep	Mean acceleration during sleep
7	numbersleepbouts	0.773743299	Cluster 7\n\nRAR -\nPA -\nSleep --\n\n\nN = 366	Sleep	Number of sleep bouts
7	l5value	0.619147242	Cluster 7\n\nRAR -\nPA -\nSleep --\n\n\nN = 366	Sleep	L5 mean acceleration
7	tpswn	1.179204879	Cluster 7\n\nRAR -\nPA -\nSleep --\n\n\nN = 366	Sleep	TPsw,n
7	durationwake	1.517058665	Cluster 7\n\nRAR -\nPA -\nSleep --\n\n\nN = 366	Sleep	WASO
7	durationwakebouts	1.464787736	Cluster 7\n\nRAR -\nPA -\nSleep --\n\n\nN = 366	Sleep	Mean duration of wake bouts
8	sbduration	-0.682506334	Cluster 8\n\nRAR -\nPA +\nRestless\nsleep\n\nN = 234	Daytime\nActivity	SB duration
8	numberofboutsinsb	0.865771253	Cluster 8\n\nRAR -\nPA +\nRestless\nsleep\n\nN = 234	Daytime\nActivity	Number of SB bouts
8	meandurationsbbouts	-0.617378749	Cluster 8\n\nRAR -\nPA +\nRestless\nsleep\n\nN = 234	Daytime\nActivity	Mean duration of SB bouts
8	tpard	-0.695510187	Cluster 8\n\nRAR -\nPA +\nRestless\nsleep\n\nN = 234	Daytime\nActivity	TPar,d
8	lipaduration	1.099377814	Cluster 8\n\nRAR -\nPA +\nRestless\nsleep\n\nN = 234	Daytime\nActivity	LIPA Duration
8	mvpaduration	0.724328192	Cluster 8\n\nRAR -\nPA +\nRestless\nsleep\n\nN = 234	Daytime\nActivity	MVPA Duration
8	numberofboutsinlipa	1.061541935	Cluster 8\n\nRAR -\nPA +\nRestless\nsleep\n\nN = 234	Daytime\nActivity	Number of LIPA bouts
8	numberofboutsinmvpa	0.883595545	Cluster 8\n\nRAR -\nPA +\nRestless\nsleep\n\nN = 234	Daytime\nActivity	Number of MVPA bouts
8	meandurationlipabouts	0.599665765	Cluster 8\n\nRAR -\nPA +\nRestless\nsleep\n\nN = 234	Daytime\nActivity	Mean duration of LIPA bouts
8	meandurationmvpabouts	0.030710362	Cluster 8\n\nRAR -\nPA +\nRestless\nsleep\n\nN = 234	Daytime\nActivity	Mean duration of MVPA bouts
8	tprad	0.933667085	Cluster 8\n\nRAR -\nPA +\nRestless\nsleep\n\nN = 234	Daytime\nActivity	TPra,d
8	m10value	0.784159798	Cluster 8\n\nRAR -\nPA +\nRestless\nsleep\n\nN = 234	Daytime\nActivity	M10 mean acceleration
8	meanaccelerationduringwaking	0.871923209	Cluster 8\n\nRAR -\nPA +\nRestless\nsleep\n\nN = 234	Daytime\nActivity	Acceleration during waking
8	igintercept	-0.214847828	Cluster 8\n\nRAR -\nPA +\nRestless\nsleep\n\nN = 234	Daytime\nActivity	IG intercept
8	igslope	0.444485349	Cluster 8\n\nRAR -\nPA +\nRestless\nsleep\n\nN = 234	Daytime\nActivity	IG slope
8	relativeamplitude	-0.528762816	Cluster 8\n\nRAR -\nPA +\nRestless\nsleep\n\nN = 234	RAR	Relative Amplitude
8	cosinormesor	1.485122337	Cluster 8\n\nRAR -\nPA +\nRestless\nsleep\n\nN = 234	RAR	Cosinor mesor
8	cosinoramplitude	-0.054581943	Cluster 8\n\nRAR -\nPA +\nRestless\nsleep\n\nN = 234	RAR	Cosinor amplitude
8	cosinorr2	-0.237320978	Cluster 8\n\nRAR -\nPA +\nRestless\nsleep\n\nN = 234	RAR	Cosinor R2
8	is	0.360452662	Cluster 8\n\nRAR -\nPA +\nRestless\nsleep\n\nN = 234	RAR	Interdaily stability (IS)
8	iv	-0.366216206	Cluster 8\n\nRAR -\nPA +\nRestless\nsleep\n\nN = 234	RAR	Intradaily variability (IV)
8	sleeponset	-0.038859122	Cluster 8\n\nRAR -\nPA +\nRestless\nsleep\n\nN = 234	Chronotype	Sleep onset
8	sleepoffset	-0.656014315	Cluster 8\n\nRAR -\nPA +\nRestless\nsleep\n\nN = 234	Chronotype	Waking time
8	m10timing	-0.197626763	Cluster 8\n\nRAR -\nPA +\nRestless\nsleep\n\nN = 234	Chronotype	M10 start
8	l5timing	-0.351780360	Cluster 8\n\nRAR -\nPA +\nRestless\nsleep\n\nN = 234	Chronotype	L5 start
8	cosinoracrotime	-0.131225099	Cluster 8\n\nRAR -\nPA +\nRestless\nsleep\n\nN = 234	Chronotype	Cosinor acrotime
8	durationsleep	-1.177473924	Cluster 8\n\nRAR -\nPA +\nRestless\nsleep\n\nN = 234	Sleep	Sleep duration
8	sleepefficiency	-1.058200298	Cluster 8\n\nRAR -\nPA +\nRestless\nsleep\n\nN = 234	Sleep	Sleep efficiency
8	durationsleepbouts	-0.665642338	Cluster 8\n\nRAR -\nPA +\nRestless\nsleep\n\nN = 234	Sleep	Mean duration of sleep bouts
8	tpwsn	-0.829297851	Cluster 8\n\nRAR -\nPA +\nRestless\nsleep\n\nN = 234	Sleep	TPws,n
8	accelerationduringsleep	1.413353120	Cluster 8\n\nRAR -\nPA +\nRestless\nsleep\n\nN = 234	Sleep	Mean acceleration during sleep
8	numbersleepbouts	0.365426420	Cluster 8\n\nRAR -\nPA +\nRestless\nsleep\n\nN = 234	Sleep	Number of sleep bouts
8	l5value	2.100773752	Cluster 8\n\nRAR -\nPA +\nRestless\nsleep\n\nN = 234	Sleep	L5 mean acceleration
8	tpswn	0.903742965	Cluster 8\n\nRAR -\nPA +\nRestless\nsleep\n\nN = 234	Sleep	TPsw,n
8	durationwake	0.830294405	Cluster 8\n\nRAR -\nPA +\nRestless\nsleep\n\nN = 234	Sleep	WASO
8	durationwakebouts	0.856342125	Cluster 8\n\nRAR -\nPA +\nRestless\nsleep\n\nN = 234	Sleep	Mean duration of wake bouts
9	sbduration	1.597908227	Cluster 9\n\n\nRAR --\nPA --\n\n\nN = 260	Daytime\nActivity	SB duration
9	numberofboutsinsb	-1.807269493	Cluster 9\n\n\nRAR --\nPA --\n\n\nN = 260	Daytime\nActivity	Number of SB bouts
9	meandurationsbbouts	2.398761611	Cluster 9\n\n\nRAR --\nPA --\n\n\nN = 260	Daytime\nActivity	Mean duration of SB bouts
9	tpard	1.844840534	Cluster 9\n\n\nRAR --\nPA --\n\n\nN = 260	Daytime\nActivity	TPar,d
9	lipaduration	-1.719036112	Cluster 9\n\n\nRAR --\nPA --\n\n\nN = 260	Daytime\nActivity	LIPA Duration
9	mvpaduration	-1.197387326	Cluster 9\n\n\nRAR --\nPA --\n\n\nN = 260	Daytime\nActivity	MVPA Duration
9	numberofboutsinlipa	-1.902041923	Cluster 9\n\n\nRAR --\nPA --\n\n\nN = 260	Daytime\nActivity	Number of LIPA bouts
9	numberofboutsinmvpa	-1.337371871	Cluster 9\n\n\nRAR --\nPA --\n\n\nN = 260	Daytime\nActivity	Number of MVPA bouts
9	meandurationlipabouts	-1.055680389	Cluster 9\n\n\nRAR --\nPA --\n\n\nN = 260	Daytime\nActivity	Mean duration of LIPA bouts
9	meandurationmvpabouts	-0.603984847	Cluster 9\n\n\nRAR --\nPA --\n\n\nN = 260	Daytime\nActivity	Mean duration of MVPA bouts
9	tprad	-1.671548828	Cluster 9\n\n\nRAR --\nPA --\n\n\nN = 260	Daytime\nActivity	TPra,d
9	m10value	-1.545286290	Cluster 9\n\n\nRAR --\nPA --\n\n\nN = 260	Daytime\nActivity	M10 mean acceleration
9	meanaccelerationduringwaking	-1.575858009	Cluster 9\n\n\nRAR --\nPA --\n\n\nN = 260	Daytime\nActivity	Acceleration during waking
9	igintercept	1.433663737	Cluster 9\n\n\nRAR --\nPA --\n\n\nN = 260	Daytime\nActivity	IG intercept
9	igslope	-1.834534422	Cluster 9\n\n\nRAR --\nPA --\n\n\nN = 260	Daytime\nActivity	IG slope
9	relativeamplitude	-1.865131710	Cluster 9\n\n\nRAR --\nPA --\n\n\nN = 260	RAR	Relative Amplitude
9	cosinormesor	-1.584391117	Cluster 9\n\n\nRAR --\nPA --\n\n\nN = 260	RAR	Cosinor mesor
9	cosinoramplitude	-1.638146000	Cluster 9\n\n\nRAR --\nPA --\n\n\nN = 260	RAR	Cosinor amplitude
9	cosinorr2	-1.276326662	Cluster 9\n\n\nRAR --\nPA --\n\n\nN = 260	RAR	Cosinor R2
9	is	-1.251953685	Cluster 9\n\n\nRAR --\nPA --\n\n\nN = 260	RAR	Interdaily stability (IS)
9	iv	1.480033044	Cluster 9\n\n\nRAR --\nPA --\n\n\nN = 260	RAR	Intradaily variability (IV)
9	sleeponset	0.323237294	Cluster 9\n\n\nRAR --\nPA --\n\n\nN = 260	Chronotype	Sleep onset
9	sleepoffset	0.399612923	Cluster 9\n\n\nRAR --\nPA --\n\n\nN = 260	Chronotype	Waking time
9	m10timing	0.370882145	Cluster 9\n\n\nRAR --\nPA --\n\n\nN = 260	Chronotype	M10 start
9	l5timing	0.224382678	Cluster 9\n\n\nRAR --\nPA --\n\n\nN = 260	Chronotype	L5 start
9	cosinoracrotime	0.201409020	Cluster 9\n\n\nRAR --\nPA --\n\n\nN = 260	Chronotype	Cosinor acrotime
9	durationsleep	0.014636542	Cluster 9\n\n\nRAR --\nPA --\n\n\nN = 260	Sleep	Sleep duration
9	sleepefficiency	-0.070155742	Cluster 9\n\n\nRAR --\nPA --\n\n\nN = 260	Sleep	Sleep efficiency
9	durationsleepbouts	0.065653924	Cluster 9\n\n\nRAR --\nPA --\n\n\nN = 260	Sleep	Mean duration of sleep bouts
9	tpwsn	-0.323449505	Cluster 9\n\n\nRAR --\nPA --\n\n\nN = 260	Sleep	TPws,n
9	accelerationduringsleep	-0.016949885	Cluster 9\n\n\nRAR --\nPA --\n\n\nN = 260	Sleep	Mean acceleration during sleep
9	numbersleepbouts	-0.099825284	Cluster 9\n\n\nRAR --\nPA --\n\n\nN = 260	Sleep	Number of sleep bouts
9	l5value	-0.042070517	Cluster 9\n\n\nRAR --\nPA --\n\n\nN = 260	Sleep	L5 mean acceleration
9	tpswn	-0.124636665	Cluster 9\n\n\nRAR --\nPA --\n\n\nN = 260	Sleep	TPsw,n
9	durationwake	0.106185916	Cluster 9\n\n\nRAR --\nPA --\n\n\nN = 260	Sleep	WASO
9	durationwakebouts	0.298736782	Cluster 9\n\n\nRAR --\nPA --\n\n\nN = 260	Sleep	Mean duration of wake bouts

## Sheet: Figure 3
c9	Metrics	Z_score	lab	Dimension	Varname2
1	sbduration	-1.4006304125	Cluster 3\n\nRAR +\nLIPA +\nSleep +\n\n\nN = 9,411	Daytime\nActivity	SB duration
1	numberofboutsinsb	0.2576990402	Cluster 3\n\nRAR +\nLIPA +\nSleep +\n\n\nN = 9,411	Daytime\nActivity	Number of SB bouts
1	meandurationsbbouts	-0.8397688368	Cluster 3\n\nRAR +\nLIPA +\nSleep +\n\n\nN = 9,411	Daytime\nActivity	Mean duration of SB bouts
1	tpard	-1.1287998123	Cluster 3\n\nRAR +\nLIPA +\nSleep +\n\n\nN = 9,411	Daytime\nActivity	TPar,d
1	lipaduration	0.8429166828	Cluster 3\n\nRAR +\nLIPA +\nSleep +\n\n\nN = 9,411	Daytime\nActivity	LIPA Duration
1	mvpaduration	1.7794269213	Cluster 3\n\nRAR +\nLIPA +\nSleep +\n\n\nN = 9,411	Daytime\nActivity	MVPA Duration
1	numberofboutsinlipa	1.1555167624	Cluster 3\n\nRAR +\nLIPA +\nSleep +\n\n\nN = 9,411	Daytime\nActivity	Number of LIPA bouts
1	numberofboutsinmvpa	1.5706892417	Cluster 3\n\nRAR +\nLIPA +\nSleep +\n\n\nN = 9,411	Daytime\nActivity	Number of MVPA bouts
1	meandurationlipabouts	-0.0888840743	Cluster 3\n\nRAR +\nLIPA +\nSleep +\n\n\nN = 9,411	Daytime\nActivity	Mean duration of LIPA bouts
1	meandurationmvpabouts	0.8690891899	Cluster 3\n\nRAR +\nLIPA +\nSleep +\n\n\nN = 9,411	Daytime\nActivity	Mean duration of MVPA bouts
1	tprad	1.1574505911	Cluster 3\n\nRAR +\nLIPA +\nSleep +\n\n\nN = 9,411	Daytime\nActivity	TPra,d
1	m10value	1.7613431893	Cluster 3\n\nRAR +\nLIPA +\nSleep +\n\n\nN = 9,411	Daytime\nActivity	M10 mean acceleration
1	meanaccelerationduringwaking	1.7939073581	Cluster 3\n\nRAR +\nLIPA +\nSleep +\n\n\nN = 9,411	Daytime\nActivity	Acceleration during waking
1	igintercept	-0.9777588969	Cluster 3\n\nRAR +\nLIPA +\nSleep +\n\n\nN = 9,411	Daytime\nActivity	IG intercept
1	igslope	1.1682219838	Cluster 3\n\nRAR +\nLIPA +\nSleep +\n\n\nN = 9,411	Daytime\nActivity	IG slope
1	relativeamplitude	0.8202335162	Cluster 3\n\nRAR +\nLIPA +\nSleep +\n\n\nN = 9,411	RAR	Relative Amplitude
1	cosinormesor	1.2583501155	Cluster 3\n\nRAR +\nLIPA +\nSleep +\n\n\nN = 9,411	RAR	Cosinor mesor
1	cosinoramplitude	1.2946703254	Cluster 3\n\nRAR +\nLIPA +\nSleep +\n\n\nN = 9,411	RAR	Cosinor amplitude
1	cosinorr2	1.0139783019	Cluster 3\n\nRAR +\nLIPA +\nSleep +\n\n\nN = 9,411	RAR	Cosinor R2
1	is	0.9412343198	Cluster 3\n\nRAR +\nLIPA +\nSleep +\n\n\nN = 9,411	RAR	Interdaily stability (IS)
1	iv	-0.9927633936	Cluster 3\n\nRAR +\nLIPA +\nSleep +\n\n\nN = 9,411	RAR	Intradaily variability (IV)
1	sleeponset	-0.3042820375	Cluster 3\n\nRAR +\nLIPA +\nSleep +\n\n\nN = 9,411	Chronotype	Sleep onset
1	sleepoffset	-0.1179786490	Cluster 3\n\nRAR +\nLIPA +\nSleep +\n\n\nN = 9,411	Chronotype	Waking time
1	m10timing	-0.1725372231	Cluster 3\n\nRAR +\nLIPA +\nSleep +\n\n\nN = 9,411	Chronotype	M10 start
1	l5timing	-0.2071937496	Cluster 3\n\nRAR +\nLIPA +\nSleep +\n\n\nN = 9,411	Chronotype	L5 start
1	cosinoracrotime	-0.0978868875	Cluster 3\n\nRAR +\nLIPA +\nSleep +\n\n\nN = 9,411	Chronotype	Cosinor acrotime
1	durationsleep	0.2426407189	Cluster 3\n\nRAR +\nLIPA +\nSleep +\n\n\nN = 9,411	Sleep	Sleep duration
1	sleepefficiency	0.2300869211	Cluster 3\n\nRAR +\nLIPA +\nSleep +\n\n\nN = 9,411	Sleep	Sleep efficiency
1	durationsleepbouts	0.0409932701	Cluster 3\n\nRAR +\nLIPA +\nSleep +\n\n\nN = 9,411	Sleep	Mean duration of sleep bouts
1	tpwsn	0.1922527504	Cluster 3\n\nRAR +\nLIPA +\nSleep +\n\n\nN = 9,411	Sleep	TPws,n
1	accelerationduringsleep	-0.0739650802	Cluster 3\n\nRAR +\nLIPA +\nSleep +\n\n\nN = 9,411	Sleep	Mean acceleration during sleep
1	numbersleepbouts	-0.0305913664	Cluster 3\n\nRAR +\nLIPA +\nSleep +\n\n\nN = 9,411	Sleep	Number of sleep bouts
1	l5value	-0.1109639637	Cluster 3\n\nRAR +\nLIPA +\nSleep +\n\n\nN = 9,411	Sleep	L5 mean acceleration
1	tpswn	-0.1606105859	Cluster 3\n\nRAR +\nLIPA +\nSleep +\n\n\nN = 9,411	Sleep	TPsw,n
1	durationwake	-0.1716381353	Cluster 3\n\nRAR +\nLIPA +\nSleep +\n\n\nN = 9,411	Sleep	WASO
1	durationwakebouts	-0.2215484507	Cluster 3\n\nRAR +\nLIPA +\nSleep +\n\n\nN = 9,411	Sleep	Mean duration of wake bouts
2	sbduration	-0.5323265601	Cluster 1\n\n\nRAR ++\nPA ++\n\n\nN = 5,793	Daytime\nActivity	SB duration
2	numberofboutsinsb	0.5290225779	Cluster 1\n\n\nRAR ++\nPA ++\n\n\nN = 5,793	Daytime\nActivity	Number of SB bouts
2	meandurationsbbouts	-0.5810416912	Cluster 1\n\n\nRAR ++\nPA ++\n\n\nN = 5,793	Daytime\nActivity	Mean duration of SB bouts
2	tpard	-0.4028574423	Cluster 1\n\n\nRAR ++\nPA ++\n\n\nN = 5,793	Daytime\nActivity	TPar,d
2	lipaduration	0.5993057491	Cluster 1\n\n\nRAR ++\nPA ++\n\n\nN = 5,793	Daytime\nActivity	LIPA Duration
2	mvpaduration	0.4046622926	Cluster 1\n\n\nRAR ++\nPA ++\n\n\nN = 5,793	Daytime\nActivity	MVPA Duration
2	numberofboutsinlipa	0.6955842207	Cluster 1\n\n\nRAR ++\nPA ++\n\n\nN = 5,793	Daytime\nActivity	Number of LIPA bouts
2	numberofboutsinmvpa	0.5709520799	Cluster 1\n\n\nRAR ++\nPA ++\n\n\nN = 5,793	Daytime\nActivity	Number of MVPA bouts
2	meandurationlipabouts	0.1089512761	Cluster 1\n\n\nRAR ++\nPA ++\n\n\nN = 5,793	Daytime\nActivity	Mean duration of LIPA bouts
2	meandurationmvpabouts	0.0508285796	Cluster 1\n\n\nRAR ++\nPA ++\n\n\nN = 5,793	Daytime\nActivity	Mean duration of MVPA bouts
2	tprad	0.6135590654	Cluster 1\n\n\nRAR ++\nPA ++\n\n\nN = 5,793	Daytime\nActivity	TPra,d
2	m10value	0.4861541485	Cluster 1\n\n\nRAR ++\nPA ++\n\n\nN = 5,793	Daytime\nActivity	M10 mean acceleration
2	meanaccelerationduringwaking	0.4945790670	Cluster 1\n\n\nRAR ++\nPA ++\n\n\nN = 5,793	Daytime\nActivity	Acceleration during waking
2	igintercept	-0.1575424399	Cluster 1\n\n\nRAR ++\nPA ++\n\n\nN = 5,793	Daytime\nActivity	IG intercept
2	igslope	0.3105474080	Cluster 1\n\n\nRAR ++\nPA ++\n\n\nN = 5,793	Daytime\nActivity	IG slope
2	relativeamplitude	0.3311043838	Cluster 1\n\n\nRAR ++\nPA ++\n\n\nN = 5,793	RAR	Relative Amplitude
2	cosinormesor	0.5855654726	Cluster 1\n\n\nRAR ++\nPA ++\n\n\nN = 5,793	RAR	Cosinor mesor
2	cosinoramplitude	0.5339726598	Cluster 1\n\n\nRAR ++\nPA ++\n\n\nN = 5,793	RAR	Cosinor amplitude
2	cosinorr2	0.5306577073	Cluster 1\n\n\nRAR ++\nPA ++\n\n\nN = 5,793	RAR	Cosinor R2
2	is	0.4304034039	Cluster 1\n\n\nRAR ++\nPA ++\n\n\nN = 5,793	RAR	Interdaily stability (IS)
2	iv	-0.5430117305	Cluster 1\n\n\nRAR ++\nPA ++\n\n\nN = 5,793	RAR	Intradaily variability (IV)
2	sleeponset	-0.2067055676	Cluster 1\n\n\nRAR ++\nPA ++\n\n\nN = 5,793	Chronotype	Sleep onset
2	sleepoffset	-0.1860757150	Cluster 1\n\n\nRAR ++\nPA ++\n\n\nN = 5,793	Chronotype	Waking time
2	m10timing	-0.1324477189	Cluster 1\n\n\nRAR ++\nPA ++\n\n\nN = 5,793	Chronotype	M10 start
2	l5timing	-0.1584991366	Cluster 1\n\n\nRAR ++\nPA ++\n\n\nN = 5,793	Chronotype	L5 start
2	cosinoracrotime	-0.0897947663	Cluster 1\n\n\nRAR ++\nPA ++\n\n\nN = 5,793	Chronotype	Cosinor acrotime
2	durationsleep	-0.3296836769	Cluster 1\n\n\nRAR ++\nPA ++\n\n\nN = 5,793	Sleep	Sleep duration
2	sleepefficiency	-1.0240495561	Cluster 1\n\n\nRAR ++\nPA ++\n\n\nN = 5,793	Sleep	Sleep efficiency
2	durationsleepbouts	-0.8398622487	Cluster 1\n\n\nRAR ++\nPA ++\n\n\nN = 5,793	Sleep	Mean duration of sleep bouts
2	tpwsn	-0.5730849963	Cluster 1\n\n\nRAR ++\nPA ++\n\n\nN = 5,793	Sleep	TPws,n
2	accelerationduringsleep	-0.1186863973	Cluster 1\n\n\nRAR ++\nPA ++\n\n\nN = 5,793	Sleep	Mean acceleration during sleep
2	numbersleepbouts	1.0353624686	Cluster 1\n\n\nRAR ++\nPA ++\n\n\nN = 5,793	Sleep	Number of sleep bouts
2	l5value	0.0140900846	Cluster 1\n\n\nRAR ++\nPA ++\n\n\nN = 5,793	Sleep	L5 mean acceleration
2	tpswn	1.0514037833	Cluster 1\n\n\nRAR ++\nPA ++\n\n\nN = 5,793	Sleep	TPsw,n
2	durationwake	1.0895926805	Cluster 1\n\n\nRAR ++\nPA ++\n\n\nN = 5,793	Sleep	WASO
2	durationwakebouts	0.4737380450	Cluster 1\n\n\nRAR ++\nPA ++\n\n\nN = 5,793	Sleep	Mean duration of wake bouts
3	sbduration	-0.5032956441	Cluster 2\n\nRAR +\nPA +\nSleep -\n\n\nN = 6,845	Daytime\nActivity	SB duration
3	numberofboutsinsb	0.6810108700	Cluster 2\n\nRAR +\nPA +\nSleep -\n\n\nN = 6,845	Daytime\nActivity	Number of SB bouts
3	meandurationsbbouts	-0.6372579125	Cluster 2\n\nRAR +\nPA +\nSleep -\n\n\nN = 6,845	Daytime\nActivity	Mean duration of SB bouts
3	tpard	-0.2557149205	Cluster 2\n\nRAR +\nPA +\nSleep -\n\n\nN = 6,845	Daytime\nActivity	TPar,d
3	lipaduration	0.8157384284	Cluster 2\n\nRAR +\nPA +\nSleep -\n\n\nN = 6,845	Daytime\nActivity	LIPA Duration
3	mvpaduration	-0.0183492779	Cluster 2\n\nRAR +\nPA +\nSleep -\n\n\nN = 6,845	Daytime\nActivity	MVPA Duration
3	numberofboutsinlipa	0.6490117527	Cluster 2\n\nRAR +\nPA +\nSleep -\n\n\nN = 6,845	Daytime\nActivity	Number of LIPA bouts
3	numberofboutsinmvpa	0.2765517603	Cluster 2\n\nRAR +\nPA +\nSleep -\n\n\nN = 6,845	Daytime\nActivity	Number of MVPA bouts
3	meandurationlipabouts	0.5225441430	Cluster 2\n\nRAR +\nPA +\nSleep -\n\n\nN = 6,845	Daytime\nActivity	Mean duration of LIPA bouts
3	meandurationmvpabouts	-0.3276214084	Cluster 2\n\nRAR +\nPA +\nSleep -\n\n\nN = 6,845	Daytime\nActivity	Mean duration of MVPA bouts
3	tprad	0.6752623081	Cluster 2\n\nRAR +\nPA +\nSleep -\n\n\nN = 6,845	Daytime\nActivity	TPra,d
3	m10value	0.1495281807	Cluster 2\n\nRAR +\nPA +\nSleep -\n\n\nN = 6,845	Daytime\nActivity	M10 mean acceleration
3	meanaccelerationduringwaking	0.2164910190	Cluster 2\n\nRAR +\nPA +\nSleep -\n\n\nN = 6,845	Daytime\nActivity	Acceleration during waking
3	igintercept	0.1718659979	Cluster 2\n\nRAR +\nPA +\nSleep -\n\n\nN = 6,845	Daytime\nActivity	IG intercept
3	igslope	-0.0253746891	Cluster 2\n\nRAR +\nPA +\nSleep -\n\n\nN = 6,845	Daytime\nActivity	IG slope
3	relativeamplitude	0.4643139892	Cluster 2\n\nRAR +\nPA +\nSleep -\n\n\nN = 6,845	RAR	Relative Amplitude
3	cosinormesor	0.3799009861	Cluster 2\n\nRAR +\nPA +\nSleep -\n\n\nN = 6,845	RAR	Cosinor mesor
3	cosinoramplitude	0.5412317676	Cluster 2\n\nRAR +\nPA +\nSleep -\n\n\nN = 6,845	RAR	Cosinor amplitude
3	cosinorr2	0.5757512468	Cluster 2\n\nRAR +\nPA +\nSleep -\n\n\nN = 6,845	RAR	Cosinor R2
3	is	0.4053281100	Cluster 2\n\nRAR +\nPA +\nSleep -\n\n\nN = 6,845	RAR	Interdaily stability (IS)
3	iv	-0.3803595320	Cluster 2\n\nRAR +\nPA +\nSleep -\n\n\nN = 6,845	RAR	Intradaily variability (IV)
3	sleeponset	-0.1603347702	Cluster 2\n\nRAR +\nPA +\nSleep -\n\n\nN = 6,845	Chronotype	Sleep onset
3	sleepoffset	-0.0765718827	Cluster 2\n\nRAR +\nPA +\nSleep -\n\n\nN = 6,845	Chronotype	Waking time
3	m10timing	-0.1333642714	Cluster 2\n\nRAR +\nPA +\nSleep -\n\n\nN = 6,845	Chronotype	M10 start
3	l5timing	-0.1225777671	Cluster 2\n\nRAR +\nPA +\nSleep -\n\n\nN = 6,845	Chronotype	L5 start
3	cosinoracrotime	-0.0134993518	Cluster 2\n\nRAR +\nPA +\nSleep -\n\n\nN = 6,845	Chronotype	Cosinor acrotime
3	durationsleep	0.3039497502	Cluster 2\n\nRAR +\nPA +\nSleep -\n\n\nN = 6,845	Sleep	Sleep duration
3	sleepefficiency	0.6916410268	Cluster 2\n\nRAR +\nPA +\nSleep -\n\n\nN = 6,845	Sleep	Sleep efficiency
3	durationsleepbouts	0.6394753550	Cluster 2\n\nRAR +\nPA +\nSleep -\n\n\nN = 6,845	Sleep	Mean duration of sleep bouts
3	tpwsn	0.4850385123	Cluster 2\n\nRAR +\nPA +\nSleep -\n\n\nN = 6,845	Sleep	TPws,n
3	accelerationduringsleep	-0.2424096519	Cluster 2\n\nRAR +\nPA +\nSleep -\n\n\nN = 6,845	Sleep	Mean acceleration during sleep
3	numbersleepbouts	-0.6187521972	Cluster 2\n\nRAR +\nPA +\nSleep -\n\n\nN = 6,845	Sleep	Number of sleep bouts
3	l5value	-0.3138341062	Cluster 2\n\nRAR +\nPA +\nSleep -\n\n\nN = 6,845	Sleep	L5 mean acceleration
3	tpswn	-0.6793230390	Cluster 2\n\nRAR +\nPA +\nSleep -\n\n\nN = 6,845	Sleep	TPsw,n
3	durationwake	-0.6843216302	Cluster 2\n\nRAR +\nPA +\nSleep -\n\n\nN = 6,845	Sleep	WASO
3	durationwakebouts	-0.4161949058	Cluster 2\n\nRAR +\nPA +\nSleep -\n\n\nN = 6,845	Sleep	Mean duration of wake bouts
4	sbduration	-0.1575349579	Cluster 4\n\n\nMVPA ++\n\n\n\nN = 7,143	Daytime\nActivity	SB duration
4	numberofboutsinsb	-0.6520638660	Cluster 4\n\n\nMVPA ++\n\n\n\nN = 7,143	Daytime\nActivity	Number of SB bouts
4	meandurationsbbouts	0.2410422753	Cluster 4\n\n\nMVPA ++\n\n\n\nN = 7,143	Daytime\nActivity	Mean duration of SB bouts
4	tpard	-0.5049771472	Cluster 4\n\n\nMVPA ++\n\n\n\nN = 7,143	Daytime\nActivity	TPar,d
4	lipaduration	-0.5567284987	Cluster 4\n\n\nMVPA ++\n\n\n\nN = 7,143	Daytime\nActivity	LIPA Duration
4	mvpaduration	0.5016283350	Cluster 4\n\n\nMVPA ++\n\n\n\nN = 7,143	Daytime\nActivity	MVPA Duration
4	numberofboutsinlipa	-0.3888402491	Cluster 4\n\n\nMVPA ++\n\n\n\nN = 7,143	Daytime\nActivity	Number of LIPA bouts
4	numberofboutsinmvpa	0.1450775906	Cluster 4\n\n\nMVPA ++\n\n\n\nN = 7,143	Daytime\nActivity	Number of MVPA bouts
4	meandurationlipabouts	-0.4487760322	Cluster 4\n\n\nMVPA ++\n\n\n\nN = 7,143	Daytime\nActivity	Mean duration of LIPA bouts
4	meandurationmvpabouts	0.9805368533	Cluster 4\n\n\nMVPA ++\n\n\n\nN = 7,143	Daytime\nActivity	Mean duration of MVPA bouts
4	tprad	-0.4550988517	Cluster 4\n\n\nMVPA ++\n\n\n\nN = 7,143	Daytime\nActivity	TPra,d
4	m10value	0.4004236892	Cluster 4\n\n\nMVPA ++\n\n\n\nN = 7,143	Daytime\nActivity	M10 mean acceleration
4	meanaccelerationduringwaking	0.3374991400	Cluster 4\n\n\nMVPA ++\n\n\n\nN = 7,143	Daytime\nActivity	Acceleration during waking
4	igintercept	-0.9731309424	Cluster 4\n\n\nMVPA ++\n\n\n\nN = 7,143	Daytime\nActivity	IG intercept
4	igslope	0.8826879290	Cluster 4\n\n\nMVPA ++\n\n\n\nN = 7,143	Daytime\nActivity	IG slope
4	relativeamplitude	0.5305537176	Cluster 4\n\n\nMVPA ++\n\n\n\nN = 7,143	RAR	Relative Amplitude
4	cosinormesor	-0.1859447463	Cluster 4\n\n\nMVPA ++\n\n\n\nN = 7,143	RAR	Cosinor mesor
4	cosinoramplitude	0.2133262783	Cluster 4\n\n\nMVPA ++\n\n\n\nN = 7,143	RAR	Cosinor amplitude
4	cosinorr2	0.0321384768	Cluster 4\n\n\nMVPA ++\n\n\n\nN = 7,143	RAR	Cosinor R2
4	is	0.0775674311	Cluster 4\n\n\nMVPA ++\n\n\n\nN = 7,143	RAR	Interdaily stability (IS)
4	iv	-0.0732185206	Cluster 4\n\n\nMVPA ++\n\n\n\nN = 7,143	RAR	Intradaily variability (IV)
4	sleeponset	-0.3907293331	Cluster 4\n\n\nMVPA ++\n\n\n\nN = 7,143	Chronotype	Sleep onset
4	sleepoffset	0.0394913427	Cluster 4\n\n\nMVPA ++\n\n\n\nN = 7,143	Chronotype	Waking time
4	m10timing	-0.2152176105	Cluster 4\n\n\nMVPA ++\n\n\n\nN = 7,143	Chronotype	M10 start
4	l5timing	-0.2012069906	Cluster 4\n\n\nMVPA ++\n\n\n\nN = 7,143	Chronotype	L5 start
4	cosinoracrotime	-0.3477104753	Cluster 4\n\n\nMVPA ++\n\n\n\nN = 7,143	Chronotype	Cosinor acrotime
4	durationsleep	0.4861501783	Cluster 4\n\n\nMVPA ++\n\n\n\nN = 7,143	Sleep	Sleep duration
4	sleepefficiency	0.2951830379	Cluster 4\n\n\nMVPA ++\n\n\n\nN = 7,143	Sleep	Sleep efficiency
4	durationsleepbouts	0.1044068555	Cluster 4\n\n\nMVPA ++\n\n\n\nN = 7,143	Sleep	Mean duration of sleep bouts
4	tpwsn	0.1948710802	Cluster 4\n\n\nMVPA ++\n\n\n\nN = 7,143	Sleep	TPws,n
4	accelerationduringsleep	-0.1184296550	Cluster 4\n\n\nMVPA ++\n\n\n\nN = 7,143	Sleep	Mean acceleration during sleep
4	numbersleepbouts	-0.0067864852	Cluster 4\n\n\nMVPA ++\n\n\n\nN = 7,143	Sleep	Number of sleep bouts
4	l5value	-0.2832223741	Cluster 4\n\n\nMVPA ++\n\n\n\nN = 7,143	Sleep	L5 mean acceleration
4	tpswn	-0.2375173678	Cluster 4\n\n\nMVPA ++\n\n\n\nN = 7,143	Sleep	TPsw,n
4	durationwake	-0.1693164871	Cluster 4\n\n\nMVPA ++\n\n\n\nN = 7,143	Sleep	WASO
4	durationwakebouts	-0.2323790890	Cluster 4\n\n\nMVPA ++\n\n\n\nN = 7,143	Sleep	Mean duration of wake bouts
5	sbduration	0.2764281028	Cluster 5\n\nRAR -\nChronotype --\n\n\n\nN = 5,957	Daytime\nActivity	SB duration
5	numberofboutsinsb	0.1310829937	Cluster 5\n\nRAR -\nChronotype --\n\n\n\nN = 5,957	Daytime\nActivity	Number of SB bouts
5	meandurationsbbouts	-0.0207996012	Cluster 5\n\nRAR -\nChronotype --\n\n\n\nN = 5,957	Daytime\nActivity	Mean duration of SB bouts
5	tpard	0.2826873534	Cluster 5\n\nRAR -\nChronotype --\n\n\n\nN = 5,957	Daytime\nActivity	TPar,d
5	lipaduration	-0.1103545451	Cluster 5\n\nRAR -\nChronotype --\n\n\n\nN = 5,957	Daytime\nActivity	LIPA Duration
5	mvpaduration	-0.4461763010	Cluster 5\n\nRAR -\nChronotype --\n\n\n\nN = 5,957	Daytime\nActivity	MVPA Duration
5	numberofboutsinlipa	-0.1324492597	Cluster 5\n\nRAR -\nChronotype --\n\n\n\nN = 5,957	Daytime\nActivity	Number of LIPA bouts
5	numberofboutsinmvpa	-0.3327321783	Cluster 5\n\nRAR -\nChronotype --\n\n\n\nN = 5,957	Daytime\nActivity	Number of MVPA bouts
5	meandurationlipabouts	0.0262651173	Cluster 5\n\nRAR -\nChronotype --\n\n\n\nN = 5,957	Daytime\nActivity	Mean duration of LIPA bouts
5	meandurationmvpabouts	-0.3730093730	Cluster 5\n\nRAR -\nChronotype --\n\n\n\nN = 5,957	Daytime\nActivity	Mean duration of MVPA bouts
5	tprad	-0.1610417323	Cluster 5\n\nRAR -\nChronotype --\n\n\n\nN = 5,957	Daytime\nActivity	TPra,d
5	m10value	-0.4243759413	Cluster 5\n\nRAR -\nChronotype --\n\n\n\nN = 5,957	Daytime\nActivity	M10 mean acceleration
5	meanaccelerationduringwaking	-0.4046826842	Cluster 5\n\nRAR -\nChronotype --\n\n\n\nN = 5,957	Daytime\nActivity	Acceleration during waking
5	igintercept	0.3053584595	Cluster 5\n\nRAR -\nChronotype --\n\n\n\nN = 5,957	Daytime\nActivity	IG intercept
5	igslope	-0.3137106249	Cluster 5\n\nRAR -\nChronotype --\n\n\n\nN = 5,957	Daytime\nActivity	IG slope
5	relativeamplitude	-0.0930084889	Cluster 5\n\nRAR -\nChronotype --\n\n\n\nN = 5,957	RAR	Relative Amplitude
5	cosinormesor	-0.2367646061	Cluster 5\n\nRAR -\nChronotype --\n\n\n\nN = 5,957	RAR	Cosinor mesor
5	cosinoramplitude	-0.2599718992	Cluster 5\n\nRAR -\nChronotype --\n\n\n\nN = 5,957	RAR	Cosinor amplitude
5	cosinorr2	-0.2005995426	Cluster 5\n\nRAR -\nChronotype --\n\n\n\nN = 5,957	RAR	Cosinor R2
5	is	-0.4196016639	Cluster 5\n\nRAR -\nChronotype --\n\n\n\nN = 5,957	RAR	Interdaily stability (IS)
5	iv	0.2328511805	Cluster 5\n\nRAR -\nChronotype --\n\n\n\nN = 5,957	RAR	Intradaily variability (IV)
5	sleeponset	1.0115019233	Cluster 5\n\nRAR -\nChronotype --\n\n\n\nN = 5,957	Chronotype	Sleep onset
5	sleepoffset	0.9918824984	Cluster 5\n\nRAR -\nChronotype --\n\n\n\nN = 5,957	Chronotype	Waking time
5	m10timing	1.0690080847	Cluster 5\n\nRAR -\nChronotype --\n\n\n\nN = 5,957	Chronotype	M10 start
5	l5timing	1.0870110032	Cluster 5\n\nRAR -\nChronotype --\n\n\n\nN = 5,957	Chronotype	L5 start
5	cosinoracrotime	1.1537961715	Cluster 5\n\nRAR -\nChronotype --\n\n\n\nN = 5,957	Chronotype	Cosinor acrotime
5	durationsleep	0.0103684978	Cluster 5\n\nRAR -\nChronotype --\n\n\n\nN = 5,957	Sleep	Sleep duration
5	sleepefficiency	0.0950456147	Cluster 5\n\nRAR -\nChronotype --\n\n\n\nN = 5,957	Sleep	Sleep efficiency
5	durationsleepbouts	-0.1216801517	Cluster 5\n\nRAR -\nChronotype --\n\n\n\nN = 5,957	Sleep	Mean duration of sleep bouts
5	tpwsn	0.0262064549	Cluster 5\n\nRAR -\nChronotype --\n\n\n\nN = 5,957	Sleep	TPws,n
5	accelerationduringsleep	-0.0800035566	Cluster 5\n\nRAR -\nChronotype --\n\n\n\nN = 5,957	Sleep	Mean acceleration during sleep
5	numbersleepbouts	0.0084890607	Cluster 5\n\nRAR -\nChronotype --\n\n\n\nN = 5,957	Sleep	Number of sleep bouts
5	l5value	-0.0681857678	Cluster 5\n\nRAR -\nChronotype --\n\n\n\nN = 5,957	Sleep	L5 mean acceleration
5	tpswn	-0.0428970118	Cluster 5\n\nRAR -\nChronotype --\n\n\n\nN = 5,957	Sleep	TPsw,n
5	durationwake	-0.0849294873	Cluster 5\n\nRAR -\nChronotype --\n\n\n\nN = 5,957	Sleep	WASO
5	durationwakebouts	-0.0780054275	Cluster 5\n\nRAR -\nChronotype --\n\n\n\nN = 5,957	Sleep	Mean duration of wake bouts
6	sbduration	0.6260916759	Cluster 6\n\nRAR -\nPA -\nSleep +\n\n\nN = 8,871	Daytime\nActivity	SB duration
6	numberofboutsinsb	-0.3712557578	Cluster 6\n\nRAR -\nPA -\nSleep +\n\n\nN = 8,871	Daytime\nActivity	Number of SB bouts
6	meandurationsbbouts	0.4654127674	Cluster 6\n\nRAR -\nPA -\nSleep +\n\n\nN = 8,871	Daytime\nActivity	Mean duration of SB bouts
6	tpard	0.5825748689	Cluster 6\n\nRAR -\nPA -\nSleep +\n\n\nN = 8,871	Daytime\nActivity	TPar,d
6	lipaduration	-0.5901741704	Cluster 6\n\nRAR -\nPA -\nSleep +\n\n\nN = 8,871	Daytime\nActivity	LIPA Duration
6	mvpaduration	-0.7680775902	Cluster 6\n\nRAR -\nPA -\nSleep +\n\n\nN = 8,871	Daytime\nActivity	MVPA Duration
6	numberofboutsinlipa	-0.7232745168	Cluster 6\n\nRAR -\nPA -\nSleep +\n\n\nN = 8,871	Daytime\nActivity	Number of LIPA bouts
6	numberofboutsinmvpa	-0.7889643065	Cluster 6\n\nRAR -\nPA -\nSleep +\n\n\nN = 8,871	Daytime\nActivity	Number of MVPA bouts
6	meandurationlipabouts	0.0005289646	Cluster 6\n\nRAR -\nPA -\nSleep +\n\n\nN = 8,871	Daytime\nActivity	Mean duration of LIPA bouts
6	meandurationmvpabouts	-0.3958270508	Cluster 6\n\nRAR -\nPA -\nSleep +\n\n\nN = 8,871	Daytime\nActivity	Mean duration of MVPA bouts
6	tprad	-0.6419305004	Cluster 6\n\nRAR -\nPA -\nSleep +\n\n\nN = 8,871	Daytime\nActivity	TPra,d
6	m10value	-0.8026424592	Cluster 6\n\nRAR -\nPA -\nSleep +\n\n\nN = 8,871	Daytime\nActivity	M10 mean acceleration
6	meanaccelerationduringwaking	-0.8144634484	Cluster 6\n\nRAR -\nPA -\nSleep +\n\n\nN = 8,871	Daytime\nActivity	Acceleration during waking
6	igintercept	0.4681145908	Cluster 6\n\nRAR -\nPA -\nSleep +\n\n\nN = 8,871	Daytime\nActivity	IG intercept
6	igslope	-0.6059519495	Cluster 6\n\nRAR -\nPA -\nSleep +\n\n\nN = 8,871	Daytime\nActivity	IG slope
6	relativeamplitude	-0.1465654156	Cluster 6\n\nRAR -\nPA -\nSleep +\n\n\nN = 8,871	RAR	Relative Amplitude
6	cosinormesor	-0.7942438746	Cluster 6\n\nRAR -\nPA -\nSleep +\n\n\nN = 8,871	RAR	Cosinor mesor
6	cosinoramplitude	-0.5301504649	Cluster 6\n\nRAR -\nPA -\nSleep +\n\n\nN = 8,871	RAR	Cosinor amplitude
6	cosinorr2	-0.4122280712	Cluster 6\n\nRAR -\nPA -\nSleep +\n\n\nN = 8,871	RAR	Cosinor R2
6	is	-0.3472972360	Cluster 6\n\nRAR -\nPA -\nSleep +\n\n\nN = 8,871	RAR	Interdaily stability (IS)
6	iv	0.5512658792	Cluster 6\n\nRAR -\nPA -\nSleep +\n\n\nN = 8,871	RAR	Intradaily variability (IV)
6	sleeponset	-0.3014688769	Cluster 6\n\nRAR -\nPA -\nSleep +\n\n\nN = 8,871	Chronotype	Sleep onset
6	sleepoffset	-0.1944392816	Cluster 6\n\nRAR -\nPA -\nSleep +\n\n\nN = 8,871	Chronotype	Waking time
6	m10timing	-0.2962253311	Cluster 6\n\nRAR -\nPA -\nSleep +\n\n\nN = 8,871	Chronotype	M10 start
6	l5timing	-0.2642264647	Cluster 6\n\nRAR -\nPA -\nSleep +\n\n\nN = 8,871	Chronotype	L5 start
6	cosinoracrotime	-0.3660550512	Cluster 6\n\nRAR -\nPA -\nSleep +\n\n\nN = 8,871	Chronotype	Cosinor acrotime
6	durationsleep	0.2886025285	Cluster 6\n\nRAR -\nPA -\nSleep +\n\n\nN = 8,871	Sleep	Sleep duration
6	sleepefficiency	0.5913473417	Cluster 6\n\nRAR -\nPA -\nSleep +\n\n\nN = 8,871	Sleep	Sleep efficiency
6	durationsleepbouts	0.5632929681	Cluster 6\n\nRAR -\nPA -\nSleep +\n\n\nN = 8,871	Sleep	Mean duration of sleep bouts
6	tpwsn	0.3169290334	Cluster 6\n\nRAR -\nPA -\nSleep +\n\n\nN = 8,871	Sleep	TPws,n
6	accelerationduringsleep	-0.1209345091	Cluster 6\n\nRAR -\nPA -\nSleep +\n\n\nN = 8,871	Sleep	Mean acceleration during sleep
6	numbersleepbouts	-0.5315958507	Cluster 6\n\nRAR -\nPA -\nSleep +\n\n\nN = 8,871	Sleep	Number of sleep bouts
6	l5value	-0.2764312159	Cluster 6\n\nRAR -\nPA -\nSleep +\n\n\nN = 8,871	Sleep	L5 mean acceleration
6	tpswn	-0.6025631922	Cluster 6\n\nRAR -\nPA -\nSleep +\n\n\nN = 8,871	Sleep	TPsw,n
6	durationwake	-0.5658294348	Cluster 6\n\nRAR -\nPA -\nSleep +\n\n\nN = 8,871	Sleep	WASO
6	durationwakebouts	-0.2868827808	Cluster 6\n\nRAR -\nPA -\nSleep +\n\n\nN = 8,871	Sleep	Mean duration of wake bouts
7	sbduration	0.7845991652	Cluster 7\n\nRAR -\nPA -\nSleep --\n\n\nN = 5,303	Daytime\nActivity	SB duration
7	numberofboutsinsb	-0.2119671219	Cluster 7\n\nRAR -\nPA -\nSleep --\n\n\nN = 5,303	Daytime\nActivity	Number of SB bouts
7	meandurationsbbouts	0.4387355225	Cluster 7\n\nRAR -\nPA -\nSleep --\n\n\nN = 5,303	Daytime\nActivity	Mean duration of SB bouts
7	tpard	0.4448804313	Cluster 7\n\nRAR -\nPA -\nSleep --\n\n\nN = 5,303	Daytime\nActivity	TPar,d
7	lipaduration	-0.4903094224	Cluster 7\n\nRAR -\nPA -\nSleep --\n\n\nN = 5,303	Daytime\nActivity	LIPA Duration
7	mvpaduration	-0.5351230682	Cluster 7\n\nRAR -\nPA -\nSleep --\n\n\nN = 5,303	Daytime\nActivity	MVPA Duration
7	numberofboutsinlipa	-0.5010838649	Cluster 7\n\nRAR -\nPA -\nSleep --\n\n\nN = 5,303	Daytime\nActivity	Number of LIPA bouts
7	numberofboutsinmvpa	-0.5635378186	Cluster 7\n\nRAR -\nPA -\nSleep --\n\n\nN = 5,303	Daytime\nActivity	Number of MVPA bouts
7	meandurationlipabouts	-0.1576731373	Cluster 7\n\nRAR -\nPA -\nSleep --\n\n\nN = 5,303	Daytime\nActivity	Mean duration of LIPA bouts
7	meandurationmvpabouts	-0.1816292935	Cluster 7\n\nRAR -\nPA -\nSleep --\n\n\nN = 5,303	Daytime\nActivity	Mean duration of MVPA bouts
7	tprad	-0.5885938477	Cluster 7\n\nRAR -\nPA -\nSleep --\n\n\nN = 5,303	Daytime\nActivity	TPra,d
7	m10value	-0.5803427392	Cluster 7\n\nRAR -\nPA -\nSleep --\n\n\nN = 5,303	Daytime\nActivity	M10 mean acceleration
7	meanaccelerationduringwaking	-0.6577376073	Cluster 7\n\nRAR -\nPA -\nSleep --\n\n\nN = 5,303	Daytime\nActivity	Acceleration during waking
7	igintercept	0.3349653719	Cluster 7\n\nRAR -\nPA -\nSleep --\n\n\nN = 5,303	Daytime\nActivity	IG intercept
7	igslope	-0.3986914072	Cluster 7\n\nRAR -\nPA -\nSleep --\n\n\nN = 5,303	Daytime\nActivity	IG slope
7	relativeamplitude	-0.5867700895	Cluster 7\n\nRAR -\nPA -\nSleep --\n\n\nN = 5,303	RAR	Relative Amplitude
7	cosinormesor	-0.4113428777	Cluster 7\n\nRAR -\nPA -\nSleep --\n\n\nN = 5,303	RAR	Cosinor mesor
7	cosinoramplitude	-0.6284288893	Cluster 7\n\nRAR -\nPA -\nSleep --\n\n\nN = 5,303	RAR	Cosinor amplitude
7	cosinorr2	-0.5205470399	Cluster 7\n\nRAR -\nPA -\nSleep --\n\n\nN = 5,303	RAR	Cosinor R2
7	is	-0.3464849491	Cluster 7\n\nRAR -\nPA -\nSleep --\n\n\nN = 5,303	RAR	Interdaily stability (IS)
7	iv	0.3547105015	Cluster 7\n\nRAR -\nPA -\nSleep --\n\n\nN = 5,303	RAR	Intradaily variability (IV)
7	sleeponset	0.0778039245	Cluster 7\n\nRAR -\nPA -\nSleep --\n\n\nN = 5,303	Chronotype	Sleep onset
7	sleepoffset	-0.3599904450	Cluster 7\n\nRAR -\nPA -\nSleep --\n\n\nN = 5,303	Chronotype	Waking time
7	m10timing	-0.1456349075	Cluster 7\n\nRAR -\nPA -\nSleep --\n\n\nN = 5,303	Chronotype	M10 start
7	l5timing	-0.1323727651	Cluster 7\n\nRAR -\nPA -\nSleep --\n\n\nN = 5,303	Chronotype	L5 start
7	cosinoracrotime	-0.2278444442	Cluster 7\n\nRAR -\nPA -\nSleep --\n\n\nN = 5,303	Chronotype	Cosinor acrotime
7	durationsleep	-0.8867243973	Cluster 7\n\nRAR -\nPA -\nSleep --\n\n\nN = 5,303	Sleep	Sleep duration
7	sleepefficiency	-1.5565281978	Cluster 7\n\nRAR -\nPA -\nSleep --\n\n\nN = 5,303	Sleep	Sleep efficiency
7	durationsleepbouts	-0.9437931673	Cluster 7\n\nRAR -\nPA -\nSleep --\n\n\nN = 5,303	Sleep	Mean duration of sleep bouts
7	tpwsn	-0.9154453014	Cluster 7\n\nRAR -\nPA -\nSleep --\n\n\nN = 5,303	Sleep	TPws,n
7	accelerationduringsleep	0.0274379310	Cluster 7\n\nRAR -\nPA -\nSleep --\n\n\nN = 5,303	Sleep	Mean acceleration during sleep
7	numbersleepbouts	0.9678904035	Cluster 7\n\nRAR -\nPA -\nSleep --\n\n\nN = 5,303	Sleep	Number of sleep bouts
7	l5value	0.2887824013	Cluster 7\n\nRAR -\nPA -\nSleep --\n\n\nN = 5,303	Sleep	L5 mean acceleration
7	tpswn	1.3845841758	Cluster 7\n\nRAR -\nPA -\nSleep --\n\n\nN = 5,303	Sleep	TPsw,n
7	durationwake	1.3868535115	Cluster 7\n\nRAR -\nPA -\nSleep --\n\n\nN = 5,303	Sleep	WASO
7	durationwakebouts	0.9846872314	Cluster 7\n\nRAR -\nPA -\nSleep --\n\n\nN = 5,303	Sleep	Mean duration of wake bouts
8	sbduration	-0.2471745501	Cluster 8\n\nRAR -\nPA +\nRestless\nsleep\n\nN = 1,859	Daytime\nActivity	SB duration
8	numberofboutsinsb	0.6716083322	Cluster 8\n\nRAR -\nPA +\nRestless\nsleep\n\nN = 1,859	Daytime\nActivity	Number of SB bouts
8	meandurationsbbouts	-0.5029326329	Cluster 8\n\nRAR -\nPA +\nRestless\nsleep\n\nN = 1,859	Daytime\nActivity	Mean duration of SB bouts
8	tpard	-0.2736251953	Cluster 8\n\nRAR -\nPA +\nRestless\nsleep\n\nN = 1,859	Daytime\nActivity	TPar,d
8	lipaduration	0.7991959064	Cluster 8\n\nRAR -\nPA +\nRestless\nsleep\n\nN = 1,859	Daytime\nActivity	LIPA Duration
8	mvpaduration	0.2743121985	Cluster 8\n\nRAR -\nPA +\nRestless\nsleep\n\nN = 1,859	Daytime\nActivity	MVPA Duration
8	numberofboutsinlipa	0.7099871615	Cluster 8\n\nRAR -\nPA +\nRestless\nsleep\n\nN = 1,859	Daytime\nActivity	Number of LIPA bouts
8	numberofboutsinmvpa	0.4105957573	Cluster 8\n\nRAR -\nPA +\nRestless\nsleep\n\nN = 1,859	Daytime\nActivity	Number of MVPA bouts
8	meandurationlipabouts	0.4050049294	Cluster 8\n\nRAR -\nPA +\nRestless\nsleep\n\nN = 1,859	Daytime\nActivity	Mean duration of LIPA bouts
8	meandurationmvpabouts	-0.0264334515	Cluster 8\n\nRAR -\nPA +\nRestless\nsleep\n\nN = 1,859	Daytime\nActivity	Mean duration of MVPA bouts
8	tprad	0.6381096846	Cluster 8\n\nRAR -\nPA +\nRestless\nsleep\n\nN = 1,859	Daytime\nActivity	TPra,d
8	m10value	0.2975014386	Cluster 8\n\nRAR -\nPA +\nRestless\nsleep\n\nN = 1,859	Daytime\nActivity	M10 mean acceleration
8	meanaccelerationduringwaking	0.3909280000	Cluster 8\n\nRAR -\nPA +\nRestless\nsleep\n\nN = 1,859	Daytime\nActivity	Acceleration during waking
8	igintercept	0.0071269601	Cluster 8\n\nRAR -\nPA +\nRestless\nsleep\n\nN = 1,859	Daytime\nActivity	IG intercept
8	igslope	0.1511141983	Cluster 8\n\nRAR -\nPA +\nRestless\nsleep\n\nN = 1,859	Daytime\nActivity	IG slope
8	relativeamplitude	-2.2365033304	Cluster 8\n\nRAR -\nPA +\nRestless\nsleep\n\nN = 1,859	RAR	Relative Amplitude
8	cosinormesor	1.4160773372	Cluster 8\n\nRAR -\nPA +\nRestless\nsleep\n\nN = 1,859	RAR	Cosinor mesor
8	cosinoramplitude	-1.0090121172	Cluster 8\n\nRAR -\nPA +\nRestless\nsleep\n\nN = 1,859	RAR	Cosinor amplitude
8	cosinorr2	-1.1897040973	Cluster 8\n\nRAR -\nPA +\nRestless\nsleep\n\nN = 1,859	RAR	Cosinor R2
8	is	-0.3468854653	Cluster 8\n\nRAR -\nPA +\nRestless\nsleep\n\nN = 1,859	RAR	Interdaily stability (IS)
8	iv	0.0774705440	Cluster 8\n\nRAR -\nPA +\nRestless\nsleep\n\nN = 1,859	RAR	Intradaily variability (IV)
8	sleeponset	0.4356308508	Cluster 8\n\nRAR -\nPA +\nRestless\nsleep\n\nN = 1,859	Chronotype	Sleep onset
8	sleepoffset	-0.2298736279	Cluster 8\n\nRAR -\nPA +\nRestless\nsleep\n\nN = 1,859	Chronotype	Waking time
8	m10timing	-0.0165390949	Cluster 8\n\nRAR -\nPA +\nRestless\nsleep\n\nN = 1,859	Chronotype	M10 start
8	l5timing	-0.0823131541	Cluster 8\n\nRAR -\nPA +\nRestless\nsleep\n\nN = 1,859	Chronotype	L5 start
8	cosinoracrotime	-0.0328235592	Cluster 8\n\nRAR -\nPA +\nRestless\nsleep\n\nN = 1,859	Chronotype	Cosinor acrotime
8	durationsleep	-0.5969353034	Cluster 8\n\nRAR -\nPA +\nRestless\nsleep\n\nN = 1,859	Sleep	Sleep duration
8	sleepefficiency	0.0182988298	Cluster 8\n\nRAR -\nPA +\nRestless\nsleep\n\nN = 1,859	Sleep	Sleep efficiency
8	durationsleepbouts	-0.0644820467	Cluster 8\n\nRAR -\nPA +\nRestless\nsleep\n\nN = 1,859	Sleep	Mean duration of sleep bouts
8	tpwsn	-0.0702307480	Cluster 8\n\nRAR -\nPA +\nRestless\nsleep\n\nN = 1,859	Sleep	TPws,n
8	accelerationduringsleep	2.8184662565	Cluster 8\n\nRAR -\nPA +\nRestless\nsleep\n\nN = 1,859	Sleep	Mean acceleration during sleep
8	numbersleepbouts	-0.3155622261	Cluster 8\n\nRAR -\nPA +\nRestless\nsleep\n\nN = 1,859	Sleep	Number of sleep bouts
8	l5value	3.2969449551	Cluster 8\n\nRAR -\nPA +\nRestless\nsleep\n\nN = 1,859	Sleep	L5 mean acceleration
8	tpswn	-0.0344152207	Cluster 8\n\nRAR -\nPA +\nRestless\nsleep\n\nN = 1,859	Sleep	TPsw,n
8	durationwake	-0.2235637330	Cluster 8\n\nRAR -\nPA +\nRestless\nsleep\n\nN = 1,859	Sleep	WASO
8	durationwakebouts	0.0932759935	Cluster 8\n\nRAR -\nPA +\nRestless\nsleep\n\nN = 1,859	Sleep	Mean duration of wake bouts
9	sbduration	1.7617208091	Cluster 9\n\n\nRAR --\nPA --\n\n\nN = 3,813	Daytime\nActivity	SB duration
9	numberofboutsinsb	-1.1741990548	Cluster 9\n\n\nRAR --\nPA --\n\n\nN = 3,813	Daytime\nActivity	Number of SB bouts
9	meandurationsbbouts	2.0249263948	Cluster 9\n\n\nRAR --\nPA --\n\n\nN = 3,813	Daytime\nActivity	Mean duration of SB bouts
9	tpard	1.7329555388	Cluster 9\n\n\nRAR --\nPA --\n\n\nN = 3,813	Daytime\nActivity	TPar,d
9	lipaduration	-1.4891802023	Cluster 9\n\n\nRAR --\nPA --\n\n\nN = 3,813	Daytime\nActivity	LIPA Duration
9	mvpaduration	-1.2298137713	Cluster 9\n\n\nRAR --\nPA --\n\n\nN = 3,813	Daytime\nActivity	MVPA Duration
9	numberofboutsinlipa	-1.6372924785	Cluster 9\n\n\nRAR --\nPA --\n\n\nN = 3,813	Daytime\nActivity	Number of LIPA bouts
9	numberofboutsinmvpa	-1.4266866304	Cluster 9\n\n\nRAR --\nPA --\n\n\nN = 3,813	Daytime\nActivity	Number of MVPA bouts
9	meandurationlipabouts	-0.5299866351	Cluster 9\n\n\nRAR --\nPA --\n\n\nN = 3,813	Daytime\nActivity	Mean duration of LIPA bouts
9	meandurationmvpabouts	-0.6707491323	Cluster 9\n\n\nRAR --\nPA --\n\n\nN = 3,813	Daytime\nActivity	Mean duration of MVPA bouts
9	tprad	-1.4214757989	Cluster 9\n\n\nRAR --\nPA --\n\n\nN = 3,813	Daytime\nActivity	TPra,d
9	m10value	-1.4754448603	Cluster 9\n\n\nRAR --\nPA --\n\n\nN = 3,813	Daytime\nActivity	M10 mean acceleration
9	meanaccelerationduringwaking	-1.5286139514	Cluster 9\n\n\nRAR --\nPA --\n\n\nN = 3,813	Daytime\nActivity	Acceleration during waking
9	igintercept	1.1316400321	Cluster 9\n\n\nRAR --\nPA --\n\n\nN = 3,813	Daytime\nActivity	IG intercept
9	igslope	-1.5425996493	Cluster 9\n\n\nRAR --\nPA --\n\n\nN = 3,813	Daytime\nActivity	IG slope
9	relativeamplitude	-1.5876977652	Cluster 9\n\n\nRAR --\nPA --\n\n\nN = 3,813	RAR	Relative Amplitude
9	cosinormesor	-1.4528861935	Cluster 9\n\n\nRAR --\nPA --\n\n\nN = 3,813	RAR	Cosinor mesor
9	cosinoramplitude	-1.6555102334	Cluster 9\n\n\nRAR --\nPA --\n\n\nN = 3,813	RAR	Cosinor amplitude
9	cosinorr2	-1.3979336135	Cluster 9\n\n\nRAR --\nPA --\n\n\nN = 3,813	RAR	Cosinor R2
9	is	-1.2338258750	Cluster 9\n\n\nRAR --\nPA --\n\n\nN = 3,813	RAR	Interdaily stability (IS)
9	iv	1.3816248243	Cluster 9\n\n\nRAR --\nPA --\n\n\nN = 3,813	RAR	Intradaily variability (IV)
9	sleeponset	0.7615728007	Cluster 9\n\n\nRAR --\nPA --\n\n\nN = 3,813	Chronotype	Sleep onset
9	sleepoffset	0.1437873429	Cluster 9\n\n\nRAR --\nPA --\n\n\nN = 3,813	Chronotype	Waking time
9	m10timing	0.4619158571	Cluster 9\n\n\nRAR --\nPA --\n\n\nN = 3,813	Chronotype	M10 start
9	l5timing	0.4195180252	Cluster 9\n\n\nRAR --\nPA --\n\n\nN = 3,813	Chronotype	L5 start
9	cosinoracrotime	0.3765619953	Cluster 9\n\n\nRAR --\nPA --\n\n\nN = 3,813	Chronotype	Cosinor acrotime
9	durationsleep	-0.6010833210	Cluster 9\n\n\nRAR --\nPA --\n\n\nN = 3,813	Sleep	Sleep duration
9	sleepefficiency	-0.1396742596	Cluster 9\n\n\nRAR --\nPA --\n\n\nN = 3,813	Sleep	Sleep efficiency
9	durationsleepbouts	-0.1048553951	Cluster 9\n\n\nRAR --\nPA --\n\n\nN = 3,813	Sleep	Mean duration of sleep bouts
9	tpwsn	-0.2963647686	Cluster 9\n\n\nRAR --\nPA --\n\n\nN = 3,813	Sleep	TPws,n
9	accelerationduringsleep	0.1396557713	Cluster 9\n\n\nRAR --\nPA --\n\n\nN = 3,813	Sleep	Mean acceleration during sleep
9	numbersleepbouts	-0.2410602399	Cluster 9\n\n\nRAR --\nPA --\n\n\nN = 3,813	Sleep	Number of sleep bouts
9	l5value	0.1890605803	Cluster 9\n\n\nRAR --\nPA --\n\n\nN = 3,813	Sleep	L5 mean acceleration
9	tpswn	0.0382002346	Cluster 9\n\n\nRAR --\nPA --\n\n\nN = 3,813	Sleep	TPsw,n
9	durationwake	-0.0597600239	Cluster 9\n\n\nRAR --\nPA --\n\n\nN = 3,813	Sleep	WASO
9	durationwakebouts	0.3230543846	Cluster 9\n\n\nRAR --\nPA --\n\n\nN = 3,813	Sleep	Mean duration of wake bouts

## Sheet: Table 3
	Cluster 1	Cluster 2	Cluster 3	Cluster 4	Cluster 5	Cluster 6	Cluster 7	Cluster 8	Cluster 9
	RAR ++ PA ++	RAR + PA + Sleep -	RAR + LIPA + Sleep +	MVPA ++	RAR - Chronotype --	RAR - PA - Sleep +	RAR - PA - Sleep --	RAR - PA + Restless sleep	RAR -- PA --
N	495 (12.5)	585 (14.7)	619 (15.6)	378 (9.5)	332 (8.4)	702 (17.7)	363 (9.1)	234 (5.9)	260 (6.6)
Socio-demographic factors
Age, per 5 years higher age	<0.001	0.49	Ref	<0.001	0.54	<0.001	<0.001	0.67	<0.001
Women	0.053	0.007	Ref	<0.001	<0.001	0.014	<0.001	<0.001	0.001
Non-white ethnicity	0.28	0.018	Ref	0.46	0.002	0.49	<0.001	<0.001	0.001
Lower secondary school or less	0.68	0.074	Ref	0.22	0.083	0.043	0.31	0.69	0.999
Not married/cohabiting	0.044	0.86	Ref	<0.001	<0.001	0.82	0.026	0.014	0.002
In employment	0.10	0.46	Ref	0.58	0.023	0.57	0.48	0.014	0.002
Townsend deprivation index
Tertile 1	Ref	Ref	Ref	Ref	Ref	Ref	Ref	Ref	Ref
Tertile 2	0.98	0.34	Ref	0.52	0.20	0.73	0.27	0.63	0.71
Tertile 3	0.064	0.002	Ref	0.11	0.002	0.89	0.007	0.042	0.25
Behavioral factors
Smoking
Never smokers	Ref	Ref	Ref	Ref	Ref	Ref	Ref	Ref	Ref
Ex-smokers	0.45	0.90	Ref	0.28	0.08	0.41	0.58	0.59	0.98
Smokers	0.23	0.026	Ref	0.86	<0.001	0.017	0.012	0.94	<0.001
Alcohol consumption
No consumption	Ref	Ref	Ref	Ref	Ref	Ref	Ref	Ref	Ref
1-14 units/week	0.77	0.94	Ref	0.15	0.24	0.098	0.54	0.48	0.19
> 14 units/week	0.12	0.12	Ref	0.056	0.99	0.32	0.70	0.22	0.039
Fruits and vegetables <twice/day	0.31	0.36	Ref	0.16	0.22	0.19	0.003	0.18	0.016
Daily % >1000 lux, per 1SD higher exposure	<0.001	0.41	Ref	0.25	<0.001	<0.001	<0.001	0.054	<0.001
Health-related factors
BMI, per 5 km/m² higher BMI	<0.001	<0.001	Ref	0.29	<0.001	<0.001	<0.001	0.23	<0.001
Diabetes	0.15	0.78	Ref	0.020	0.65	0.081	0.32	0.22	0.23
Hypertension	0.30	0.041	Ref	0.71	0.078	0.059	0.74	0.68	0.24
Hyperlipidaemia	0.30	0.79	Ref	0.59	0.34	0.97	0.85	0.63	0.74
Prevalence of ≥1 chronic diseases	0.68	0.87	Ref	0.68	0.040	0.76	0.51	0.43	0.018
CNS medication	0.016	0.72	Ref	0.13	0.060	0.46	0.001	0.005	<0.001

## Sheet: Table 4
	Cluster 1	Cluster 2	Cluster 3	Cluster 4	Cluster 5	Cluster 6	Cluster 7	Cluster 8	Cluster 9
	RAR ++ PA ++	RAR + PA + Sleep -	RAR + LIPA + Sleep +	MVPA ++	RAR - Chronotype --	RAR - PA - Sleep +	RAR - PA - Sleep --	RAR - PA + Restless sleep	RAR -- PA -- Chronotype -
N	5,431 (10.5)	6,494 (12.6)	8,811 (17.1)	6,753 (13.1)	5,522 (10.7)	8,292 (16.1)	4,955 (9.6)	1,746 (3.4)	3,503 (6.8)
Socio-demographic factors
Age, per 5 years higher age	<0.001	<0.001	Ref	<0.001	0.12	<0.001	<0.001	0.55	<0.001
Women	<0.001	<0.001	Ref	<0.001	<0.001	<0.001	<0.001	<0.001	<0.001
Non-white ethnicity	0.998	<0.001	Ref	0.45	<0.001	0.19	<0.001	<0.001	0.15
Lower secondary school or less	<0.001	0.076	Ref	0.003	0.070	0.63	0.53	0.30	0.16
Not married/cohabiting	0.021	<0.001	Ref	<0.001	<0.001	<0.001	<0.001	<0.001	<0.001
In employment	0.60	0.028	Ref	0.001	0.60	0.031	0.67	<0.001	0.004
Townsend deprivation index
Tertile 1	Ref	Ref	Ref	Ref	Ref	Ref	Ref	Ref	Ref
Tertile 2	0.43	0.97	Ref	0.28	0.39	0.84	0.50	0.69	0.78
Tertile 3	0.18	0.036	Ref	0.019	<0.001	<0.001	<0.001	0.003	<0.001
Behavioral factors
Smoking
Never smokers	Ref	Ref	Ref	Ref	Ref	Ref	Ref	Ref	Ref
Ex-smokers	0.020	<0.001	Ref	0.29	<0.001	0.079	0.081	0.50	0.80
Smokers	<0.001	0.031	Ref	<0.001	<0.001	0.087	<0.001	0.008	<0.001
Alcohol consumption
No consumption	Ref	Ref	Ref	Ref	Ref	Ref	Ref	Ref	Ref
1-14 units/week	0.27	0.50	Ref	0.13	0.19	0.18	0.13	0.62	<0.001
> 14 units/week	0.14	0.001	Ref	0.009	0.46	0.010	0.068	0.72	<0.001
Fruits and vegetables <twice/day	0.009	0.082	Ref	0.87	<0.001	<0.001	<0.001	0.70	<0.001
Daily % >1000 lux, per 1SD higher exposure	<0.001	<0.001	Ref	0.75	<0.001	<0.001	<0.001	0.036	<0.001
Health-related factors
BMI, per 5 km/m2 higher BMI	<0.001	0.024	Ref	<0.001	<0.001	<0.001	<0.001	<0.001	<0.001
Diabetes	0.028	0.40	Ref	0.002	0.007	<0.001	<0.001	0.039	<0.001
Hypertension	0.98	0.16	Ref	0.011	0.019	<0.001	<0.001	0.22	<0.001
Hyperlipidaemia	0.22	0.48	Ref	0.38	0.045	0.024	0.37	0.13	0.012
Prevalence of ≥1 chronic diseases	0.009	0.64	Ref	0.003	<0.001	0.015	0.002	0.27	<0.001
CNS medication	0.056	0.72	Ref	0.85	<0.001	0.015	0.21	0.15	<0.001

## Sheet: Figure S4
k	WCSS	Silhouette	Davies Bouldin
1	124228	/	/
2	93834	/	/
3	84260	/	/
4	76291	0.1496	1.8230
5	72282	0.1196	1.9998
6	68744	0.1218	1.8905
7	65953	0.1176	1.8732
8	63346	0.1158	1.8502
9	61259	0.1138	1.7878
10	59428	0.1115	1.8054
11	57778	0.1076	1.8226
12	56409	0.1054	1.7956

## Sheet: Figure S5
k	WCSS	Silhouette	Davies Bouldin
1	1684332	/	/
2	1312469	/	/
3	1195281	/	/
4	1097314	0.1314	1.9675
5	1043699	0.1113	2.0753
6	995421	0.1119	1.9630
7	955008	0.1098	1.9459
8	921807	0.1072	1.9266
9	891293	0.1059	1.8629
10	866376	0.1031	1.8575
11	845526	0.0983	1.8697
12	827544	0.0958	1.8764
